# Supplementary material for: Tetra­kis(μ-6-hydr­oxy-1-naphthoato)bis­[(6-hydr­oxy-1-naphthoato)(1,10-phenanthroline)europium(III)] dihydrate
Source: Acta Crystallogr Sect E Struct Rep Online. 2009 Nov 14;65(Pt 12):m1572–3. doi: 10.1107/S1600536809046091 (PMC2972167; doi:10.1107/S1600536809046091)
Supplement: Supplementary file 1 [file e-65-m1572-sup1.cif]

##############################################################################
###                                                                        ###
###        Electronic paper (Acta Crystallographica Section E)             ###
###                                                                        ###
##############################################################################
#                                                                            #
# This CIF contains the data in a paper accepted for publication in Acta     #
# Crystallographica Section E. It conforms to the requirements of Notes      #
# for Authors for Section E, and has been peer reviewed under the auspices   #
# of the IUCr Commission on Journals.                                        #
#                                                                            #
# Full details of the Crystallographic Information File format               #
# are given in the paper "The Crystallographic Information File (CIF):       #
# a New Standard Archive File for Crystallography" by S. R. Hall, F. H.      #
# Allen and I. D. Brown [Acta Cryst. (1991), A47, 655-685].                  #
#                                                                            #
# The current version of the core CIF dictionary is obtainable from          #
# ftp://ftp.iucr.org/pub/cif_core.dic. The current version number is 2.4.    #
#                                                                            #
# Software is freely available for graphical display of the structure(s) in  #
# this CIF.  For information consult the CIF home page http://www.iucr.org/  #
# cif/home.html                                                              #
#                                                                            #
# This file may be used for bona fide research purposes within the           #
# scientific community so long as proper attribution is given to the journal # 
# article from which it was obtained.                                        #
#                                                                            #
##############################################################################
                                             
data_I
_audit_creation_method     SHELXL-97
_chemical_name_systematic
;
Tetrakis(\m-6-hydroxy-1-naphthoato)bis[(6-hydroxy-1-naphthoato)(1,10-
phenanthroline)europium(III)] dihydrate
;
_chemical_name_common     ?
_chemical_formula_moiety     'C90 H58 Eu2 N4 O2, 2H2 O'
_chemical_formula_sum     'C90 H62 Eu2 N4 O20'
_chemical_formula_iupac     '[Eu2 (C11 H7 O3)6 (C12 H8 N2)2], 2H2 O'
_chemical_formula_weight     1823.36
_chemical_melting_point     ?
_symmetry_cell_setting     Triclinic
_symmetry_space_group_name_H-M     'P -1'
_symmetry_space_group_name_Hall     '-P 1'
loop_
    _symmetry_equiv_pos_as_xyz
    'x, y, z'
    '-x, -y, -z'
_cell_length_a     11.7132(9)
_cell_length_b     12.7143(10)
_cell_length_c     14.8822(12)
_cell_angle_alpha     65.7900(10)
_cell_angle_beta     88.2760(10)
_cell_angle_gamma     70.4370(10)
_cell_volume     1889.8(3)
_cell_formula_units_Z     1
_cell_measurement_reflns_used     6015
_cell_measurement_theta_min     2.54
_cell_measurement_theta_max     25.57
_cell_measurement_temperature     296(2)
_exptl_crystal_description     Block
_exptl_crystal_colour     yellow
_exptl_crystal_size_max     0.30
_exptl_crystal_size_mid     0.21
_exptl_crystal_size_min     0.17
_exptl_crystal_density_diffrn     1.602
_exptl_crystal_density_meas     ?
_exptl_crystal_density_method     'not measured'
_exptl_crystal_F_000     916
_exptl_absorpt_coefficient_mu     1.725
_exptl_absorpt_correction_type     multi-scan
_exptl_absorpt_process_details     '(SADABS; Sheldrick, 1996)'
_exptl_absorpt_correction_T_min     0.6256
_exptl_absorpt_correction_T_max     0.7580
_exptl_special_details
;
;
_diffrn_ambient_temperature     296(2)
_diffrn_radiation_type     MoK\a
_diffrn_radiation_wavelength     0.71073
_diffrn_radiation_source     'fine-focus sealed tube'
_diffrn_radiation_monochromator     graphite
_diffrn_measurement_device_type     'Bruker SMART CCD area-detector'
_diffrn_measurement_method     '\f and \w'
_diffrn_detector_area_resol_mean     ?
_diffrn_reflns_number     13943
_diffrn_reflns_av_R_equivalents     0.0237
_diffrn_reflns_av_sigmaI/netI     0.0367
_diffrn_reflns_theta_min     2.26
_diffrn_reflns_theta_max     25.00
_diffrn_reflns_theta_full     25.00
_diffrn_measured_fraction_theta_max     0.994
_diffrn_measured_fraction_theta_full     0.994
_diffrn_reflns_limit_h_min     -13
_diffrn_reflns_limit_h_max     13
_diffrn_reflns_limit_k_min     -15
_diffrn_reflns_limit_k_max     14
_diffrn_reflns_limit_l_min     -17
_diffrn_reflns_limit_l_max     17
_diffrn_standards_number     0
_diffrn_standards_interval_count     .
_diffrn_standards_interval_time     .
_diffrn_standards_decay_%     ?
_refine_special_details
;
Refinement of <i>F</i>^2^ against ALL reflections. The weighted <i>R</i>-factor
<i>wR</i> and goodness of fit <i>S</i> are based on <i>F</i>^2^, conventional
<i>R</i>-factors <i>R</i> are based on <i>F</i>, with <i>F</i> set to zero for
negative <i>F</i>^2^. The threshold expression of <i>F</i>^2^ >
\s(<i>F</i>^2^) is used only for calculating <i>R</i>-factors(gt) <i>etc</i>.
and is not relevant to the choice of reflections for refinement.
<i>R</i>-factors based on <i>F</i>^2^ are statistically about twice as large
as those based on <i>F</i>, and <i>R</i>- factors based on ALL data will be
even larger.
;
_reflns_number_total     6615
_reflns_number_gt     5910
_reflns_threshold_expression     I>2\s(I)
_refine_ls_structure_factor_coef     Fsqd
_refine_ls_matrix_type     full
_refine_ls_R_factor_all     0.0308
_refine_ls_R_factor_gt     0.0257
_refine_ls_wR_factor_gt     0.0541
_refine_ls_wR_factor_ref     0.0567
_refine_ls_goodness_of_fit_ref     1.044
_refine_ls_restrained_S_all     1.044
_refine_ls_number_reflns     6615
_refine_ls_number_parameters     526
_refine_ls_number_restraints     0
_refine_ls_hydrogen_treatment     constr
_refine_ls_weighting_scheme     calc
_refine_ls_weighting_details
          'calc w=1/[\s^2^(Fo^2^)+(0.0253P)^2^+0.306P] where P=(Fo^2^+2Fc^2^)/3'
_atom_sites_solution_hydrogens     geom
_atom_sites_solution_primary     direct
_atom_sites_solution_secondary     difmap
_refine_ls_shift/su_max     0.002
_refine_ls_shift/su_mean     0.000
_refine_diff_density_max     0.664
_refine_diff_density_min     -0.559
_refine_ls_extinction_method     none
_refine_ls_extinction_coef     ?
loop_
    _atom_type_symbol
    _atom_type_description
    _atom_type_scat_dispersion_real
    _atom_type_scat_dispersion_imag
    _atom_type_scat_source
    'C' 'C' 0.0033 0.0016
                         'International Tables Vol C Tables 4.2.6.8 and 6.1.1.4'
    'H' 'H' 0.0000 0.0000
                         'International Tables Vol C Tables 4.2.6.8 and 6.1.1.4'
    'N' 'N' 0.0061 0.0033
                         'International Tables Vol C Tables 4.2.6.8 and 6.1.1.4'
    'O' 'O' 0.0106 0.0060
                         'International Tables Vol C Tables 4.2.6.8 and 6.1.1.4'
    'Eu' 'Eu' -0.1578 3.6682
                         'International Tables Vol C Tables 4.2.6.8 and 6.1.1.4'
_computing_data_collection     'SMART (Bruker, 2007)'
_computing_cell_refinement     'SAINT (Bruker, 2007)'
_computing_data_reduction     'SAINT (Bruker, 2007)'
_computing_structure_solution     'SHELXS97 (Sheldrick, 2008)'
_computing_structure_refinement     'SHELXL97 (Sheldrick, 2008)'
_computing_molecular_graphics     'SHELXTL (Sheldrick, 2008)'
_computing_publication_material
                             'SHELXTL (Sheldrick, 2008) and PLATON (Spek, 2009)'
loop_
    _atom_site_type_symbol
    _atom_site_label
    _atom_site_fract_x
    _atom_site_fract_y
    _atom_site_fract_z
    _atom_site_U_iso_or_equiv
    _atom_site_adp_type
    _atom_site_calc_flag
    _atom_site_refinement_flags
    _atom_site_occupancy
    _atom_site_disorder_assembly
    _atom_site_disorder_group
    Eu Eu1 0.415191(13) 0.370163(13) 0.555623(10) 0.02734(6) Uani d . 1 . .
    C C1 0.3329(3) 0.2031(3) 0.7084(2) 0.0355(7) Uani d . 1 . .
    C C2 0.2925(3) 0.1144(3) 0.7940(2) 0.0411(8) Uani d . 1 . .
    C C3 0.1694(3) 0.1376(4) 0.7937(3) 0.0572(10) Uani d . 1 . .
    H H3A 0.1152 0.2070 0.7424 0.069 Uiso calc R 1 . .
    C C4 0.1236(4) 0.0577(4) 0.8698(3) 0.0668(12) Uani d . 1 . .
    H H4A 0.0401 0.0730 0.8671 0.080 Uiso calc R 1 . .
    C C5 0.2004(4) -0.0405(4) 0.9465(3) 0.0622(11) Uani d . 1 . .
    H H5A 0.1682 -0.0909 0.9968 0.075 Uiso calc R 1 . .
    C C6 0.3281(3) -0.0695(3) 0.9532(2) 0.0439(8) Uani d . 1 . .
    C C7 0.4075(3) -0.1704(3) 1.0349(2) 0.0472(9) Uani d . 1 . .
    H H7A 0.3757 -0.2195 1.0865 0.057 Uiso calc R 1 . .
    C C8 0.5305(3) -0.1969(3) 1.0391(2) 0.0420(8) Uani d . 1 . .
    C C9 0.5790(3) -0.1237(3) 0.9611(2) 0.0472(8) Uani d . 1 . .
    H H9A 0.6631 -0.1435 0.9636 0.057 Uiso calc R 1 . .
    C C10 0.5050(3) -0.0246(3) 0.8822(2) 0.0412(8) Uani d . 1 . .
    H H10A 0.5396 0.0233 0.8322 0.049 Uiso calc R 1 . .
    C C11 0.3765(3) 0.0082(3) 0.8737(2) 0.0390(7) Uani d . 1 . .
    C C12 0.4939(3) 0.4799(3) 0.6816(2) 0.0386(7) Uani d . 1 . .
    C C13 0.4849(3) 0.5442(3) 0.7483(2) 0.0381(7) Uani d . 1 . .
    C C14 0.5856(3) 0.5138(3) 0.8151(2) 0.0364(7) Uani d . 1 . .
    C C15 0.7022(3) 0.4254(3) 0.8225(2) 0.0456(8) Uani d . 1 . .
    H H15A 0.7149 0.3856 0.7808 0.055 Uiso calc R 1 . .
    C C16 0.7955(3) 0.3983(3) 0.8900(3) 0.0537(9) Uani d . 1 . .
    H H16A 0.8712 0.3399 0.8944 0.064 Uiso calc R 1 . .
    C C17 0.7784(3) 0.4578(3) 0.9528(3) 0.0560(10) Uani d . 1 . .
    C C18 0.6692(3) 0.5442(3) 0.9478(3) 0.0540(9) Uani d . 1 . .
    H H18A 0.6595 0.5836 0.9896 0.065 Uiso calc R 1 . .
    C C19 0.5706(3) 0.5740(3) 0.8790(2) 0.0425(8) Uani d . 1 . .
    C C20 0.4563(3) 0.6639(3) 0.8721(3) 0.0534(9) Uani d . 1 . .
    H H20A 0.4461 0.7046 0.9130 0.064 Uiso calc R 1 . .
    C C21 0.3608(3) 0.6917(4) 0.8058(3) 0.0613(10) Uani d . 1 . .
    H H21A 0.2861 0.7514 0.8015 0.074 Uiso calc R 1 . .
    C C22 0.3753(3) 0.6300(3) 0.7442(3) 0.0534(9) Uani d . 1 . .
    H H22A 0.3095 0.6480 0.7002 0.064 Uiso calc R 1 . .
    C C23 0.2781(3) 0.6807(3) 0.4551(2) 0.0356(7) Uani d . 1 . .
    C C24 0.1583(3) 0.7857(3) 0.4238(2) 0.0413(8) Uani d . 1 . .
    C C25 0.0743(3) 0.7802(4) 0.4887(3) 0.0709(13) Uani d . 1 . .
    H H25A 0.0888 0.7086 0.5468 0.085 Uiso calc R 1 . .
    C C26 -0.0343(4) 0.8810(4) 0.4695(4) 0.108(2) Uani d . 1 . .
    H H26A -0.0907 0.8761 0.5150 0.130 Uiso calc R 1 . .
    C C27 -0.0572(4) 0.9860(4) 0.3841(4) 0.0933(17) Uani d . 1 . .
    H H27A -0.1288 1.0526 0.3725 0.112 Uiso calc R 1 . .
    C C28 0.0259(3) 0.9956(3) 0.3128(3) 0.0559(10) Uani d . 1 . .
    C C29 0.0020(3) 1.1045(3) 0.2234(3) 0.0591(10) Uani d . 1 . .
    H H29A -0.0678 1.1728 0.2124 0.071 Uiso calc R 1 . .
    C C30 0.0798(3) 1.1095(3) 0.1540(3) 0.0504(9) Uani d . 1 . .
    C C31 0.1842(3) 1.0078(3) 0.1691(2) 0.0487(9) Uani d . 1 . .
    H H31A 0.2354 1.0112 0.1198 0.058 Uiso calc R 1 . .
    C C32 0.2123(3) 0.9030(3) 0.2558(2) 0.0439(8) Uani d . 1 . .
    H H32A 0.2835 0.8368 0.2651 0.053 Uiso calc R 1 . .
    C C33 0.1358(3) 0.8934(3) 0.3311(2) 0.0399(8) Uani d . 1 . .
    C C34 0.1302(3) 0.4750(3) 0.4221(3) 0.0511(9) Uani d . 1 . .
    H H34A 0.1139 0.5224 0.4579 0.061 Uiso calc R 1 . .
    C C35 0.0351(3) 0.4935(4) 0.3564(3) 0.0626(11) Uani d . 1 . .
    H H35A -0.0424 0.5508 0.3492 0.075 Uiso calc R 1 . .
    C C36 0.0593(4) 0.4255(4) 0.3035(3) 0.0680(12) Uani d . 1 . .
    H H36A -0.0022 0.4368 0.2586 0.082 Uiso calc R 1 . .
    C C37 0.1750(4) 0.3386(4) 0.3153(3) 0.0560(10) Uani d . 1 . .
    C C38 0.2077(5) 0.2633(5) 0.2623(3) 0.0789(14) Uani d . 1 . .
    H H38A 0.1489 0.2719 0.2166 0.095 Uiso calc R 1 . .
    C C39 0.3197(5) 0.1811(5) 0.2764(3) 0.0818(14) Uani d . 1 . .
    H H39A 0.3377 0.1344 0.2399 0.098 Uiso calc R 1 . .
    C C40 0.4123(4) 0.1636(3) 0.3465(3) 0.0573(10) Uani d . 1 . .
    C C41 0.5305(4) 0.0754(4) 0.3656(3) 0.0681(12) Uani d . 1 . .
    H H41A 0.5522 0.0269 0.3307 0.082 Uiso calc R 1 . .
    C C42 0.6124(4) 0.0618(3) 0.4354(3) 0.0650(12) Uani d . 1 . .
    H H42A 0.6909 0.0039 0.4486 0.078 Uiso calc R 1 . .
    C C43 0.5789(3) 0.1348(3) 0.4875(3) 0.0520(9) Uani d . 1 . .
    H H43A 0.6360 0.1227 0.5363 0.062 Uiso calc R 1 . .
    C C44 0.3857(3) 0.2351(3) 0.4011(2) 0.0389(8) Uani d . 1 . .
    C C45 0.2655(3) 0.3247(3) 0.3845(2) 0.0390(8) Uani d . 1 . .
    N N1 0.2417(2) 0.3944(2) 0.43657(18) 0.0380(6) Uani d . 1 . .
    N N2 0.4692(2) 0.2208(2) 0.47064(19) 0.0378(6) Uani d . 1 . .
    O O1 0.25998(19) 0.3115(2) 0.66020(16) 0.0501(6) Uani d . 1 . .
    O O2 0.4394(2) 0.16976(18) 0.68524(16) 0.0471(6) Uani d . 1 . .
    O O3 0.4570(2) 0.3902(2) 0.70848(15) 0.0518(6) Uani d . 1 . .
    O O4 0.4683(2) 0.48225(19) 0.40107(15) 0.0448(5) Uani d . 1 . .
    O O5 0.37166(18) 0.70586(18) 0.42525(16) 0.0418(5) Uani d . 1 . .
    O O6 0.27937(18) 0.57429(18) 0.51237(15) 0.0395(5) Uani d . 1 . .
    O O7 0.8780(3) 0.4249(3) 1.0199(2) 0.0842(10) Uani d . 1 . .
    H H7 0.8599 0.4675 1.0509 0.126 Uiso calc R 1 . .
    O O8 0.0629(2) 1.2126(2) 0.06669(19) 0.0710(8) Uani d . 1 . .
    H H8 0.0006 1.2682 0.0649 0.106 Uiso calc R 1 . .
    O O9 0.6148(2) -0.2937(2) 1.11577(16) 0.0572(7) Uani d . 1 . .
    H H9 0.5805 -0.3185 1.1648 0.086 Uiso calc R 1 . .
    O O1W 0.8555(2) 0.5914(3) 1.0912(2) 0.0806(9) Uani d . 1 . .
    H H1W 0.7933 0.6013 1.1220 0.097 Uiso d R 1 . .
    H H2W 0.8754 0.6550 1.0650 0.097 Uiso d R 1 . .
loop_
    _atom_site_aniso_label
    _atom_site_aniso_U_11
    _atom_site_aniso_U_22
    _atom_site_aniso_U_33
    _atom_site_aniso_U_12
    _atom_site_aniso_U_13
    _atom_site_aniso_U_23
    Eu1 0.02963(9) 0.02244(8) 0.02384(8) -0.00843(6) 0.00206(6) -0.00460(6)
    C1 0.0463(19) 0.0347(18) 0.0319(17) -0.0226(16) 0.0079(15) -0.0139(15)
    C2 0.052(2) 0.0419(19) 0.0371(18) -0.0274(17) 0.0127(16) -0.0157(16)
    C3 0.056(2) 0.062(2) 0.046(2) -0.033(2) 0.0063(18) -0.0076(18)
    C4 0.055(2) 0.080(3) 0.058(3) -0.042(2) 0.011(2) -0.008(2)
    C5 0.070(3) 0.075(3) 0.048(2) -0.050(2) 0.020(2) -0.014(2)
    C6 0.063(2) 0.043(2) 0.0358(18) -0.0323(18) 0.0151(17) -0.0160(16)
    C7 0.076(3) 0.042(2) 0.0326(18) -0.0370(19) 0.0170(18) -0.0117(16)
    C8 0.064(2) 0.0336(18) 0.0280(17) -0.0199(17) 0.0107(16) -0.0112(15)
    C9 0.055(2) 0.045(2) 0.0357(19) -0.0189(18) 0.0137(16) -0.0118(16)
    C10 0.057(2) 0.0357(18) 0.0314(17) -0.0225(16) 0.0160(16) -0.0109(15)
    C11 0.058(2) 0.0370(18) 0.0314(17) -0.0280(16) 0.0149(15) -0.0149(15)
    C12 0.0442(19) 0.0394(19) 0.0265(16) -0.0155(16) 0.0006(14) -0.0079(14)
    C13 0.0463(19) 0.0374(18) 0.0307(17) -0.0208(16) 0.0065(14) -0.0101(14)
    C14 0.0437(19) 0.0288(17) 0.0323(17) -0.0149(15) 0.0043(14) -0.0073(14)
    C15 0.050(2) 0.0366(19) 0.046(2) -0.0151(16) 0.0074(17) -0.0129(16)
    C16 0.046(2) 0.042(2) 0.061(2) -0.0050(17) -0.0003(18) -0.0172(19)
    C17 0.055(2) 0.043(2) 0.056(2) -0.0090(19) -0.0157(19) -0.0140(19)
    C18 0.055(2) 0.051(2) 0.055(2) -0.0113(19) -0.0063(18) -0.0257(19)
    C19 0.045(2) 0.0405(19) 0.0389(18) -0.0144(16) -0.0036(15) -0.0145(16)
    C20 0.054(2) 0.057(2) 0.055(2) -0.0115(19) 0.0031(18) -0.034(2)
    C21 0.041(2) 0.068(3) 0.068(3) -0.0015(19) 0.0005(19) -0.036(2)
    C22 0.044(2) 0.063(2) 0.053(2) -0.0135(19) -0.0047(17) -0.029(2)
    C23 0.0345(17) 0.0280(17) 0.0356(17) -0.0064(14) 0.0008(14) -0.0087(14)
    C24 0.0289(16) 0.0310(17) 0.052(2) -0.0073(14) 0.0054(15) -0.0094(15)
    C25 0.047(2) 0.048(2) 0.072(3) -0.0024(19) 0.018(2) 0.006(2)
    C26 0.063(3) 0.073(3) 0.107(4) 0.010(3) 0.047(3) 0.009(3)
    C27 0.054(3) 0.055(3) 0.105(4) 0.012(2) 0.033(3) 0.001(3)
    C28 0.0325(19) 0.041(2) 0.065(2) -0.0042(16) 0.0066(17) -0.0018(18)
    C29 0.037(2) 0.037(2) 0.070(3) 0.0006(16) -0.0014(19) -0.0016(19)
    C30 0.043(2) 0.042(2) 0.047(2) -0.0131(17) -0.0076(17) -0.0019(17)
    C31 0.0405(19) 0.050(2) 0.042(2) -0.0127(17) 0.0030(16) -0.0095(17)
    C32 0.0358(18) 0.0393(19) 0.046(2) -0.0074(15) 0.0023(16) -0.0129(16)
    C33 0.0280(16) 0.0324(18) 0.050(2) -0.0062(14) 0.0017(15) -0.0116(15)
    C34 0.0355(19) 0.052(2) 0.059(2) -0.0102(17) -0.0020(17) -0.0201(19)
    C35 0.040(2) 0.064(3) 0.066(3) -0.0164(19) -0.0068(19) -0.011(2)
    C36 0.070(3) 0.074(3) 0.051(2) -0.039(3) -0.018(2) -0.005(2)
    C37 0.076(3) 0.059(2) 0.038(2) -0.042(2) -0.0043(19) -0.0102(18)
    C38 0.108(4) 0.101(4) 0.058(3) -0.060(3) 0.003(3) -0.043(3)
    C39 0.131(4) 0.090(4) 0.068(3) -0.063(4) 0.024(3) -0.056(3)
    C40 0.088(3) 0.049(2) 0.053(2) -0.039(2) 0.031(2) -0.0292(19)
    C41 0.100(4) 0.052(3) 0.078(3) -0.039(3) 0.049(3) -0.045(2)
    C42 0.065(3) 0.039(2) 0.094(3) -0.018(2) 0.040(2) -0.034(2)
    C43 0.051(2) 0.0339(19) 0.071(3) -0.0171(17) 0.0185(19) -0.0210(18)
    C44 0.059(2) 0.0321(18) 0.0330(17) -0.0274(17) 0.0149(16) -0.0129(14)
    C45 0.053(2) 0.0360(18) 0.0305(17) -0.0260(16) 0.0038(15) -0.0087(14)
    N1 0.0382(15) 0.0372(15) 0.0362(15) -0.0144(13) 0.0014(12) -0.0124(12)
    N2 0.0421(15) 0.0268(14) 0.0415(15) -0.0131(12) 0.0091(13) -0.0112(12)
    O1 0.0372(13) 0.0429(14) 0.0467(14) -0.0121(11) 0.0042(11) 0.0014(11)
    O2 0.0591(15) 0.0282(12) 0.0416(13) -0.0132(11) 0.0227(12) -0.0062(10)
    O3 0.0864(18) 0.0552(15) 0.0287(12) -0.0477(14) 0.0125(12) -0.0144(11)
    O4 0.0575(14) 0.0386(13) 0.0289(12) -0.0168(11) 0.0123(11) -0.0062(10)
    O5 0.0313(12) 0.0288(12) 0.0507(14) -0.0079(10) 0.0008(10) -0.0051(10)
    O6 0.0363(12) 0.0281(12) 0.0441(13) -0.0094(10) 0.0057(10) -0.0076(10)
    O7 0.0682(18) 0.066(2) 0.096(2) 0.0060(15) -0.0412(17) -0.0339(17)
    O8 0.0625(18) 0.0504(17) 0.0587(17) -0.0106(14) -0.0044(14) 0.0091(14)
    O9 0.0728(17) 0.0471(15) 0.0338(13) -0.0192(13) 0.0120(12) -0.0022(12)
    O1W 0.0645(18) 0.088(2) 0.083(2) -0.0247(17) -0.0049(16) -0.0317(18)
_geom_special_details
;
All e.s.d.'s (except the e.s.d. in the dihedral angle between two l.s. planes)
are estimated using the full covariance matrix. The cell e.s.d.'s are taken
into account individually in the estimation of e.s.d.'s in distances, angles
and torsion angles; correlations between e.s.d.'s in cell parameters are only
used when they are defined by crystal symmetry. An approximate (isotropic)
treatment of cell e.s.d.'s is used for estimating e.s.d.'s involving l.s.
planes.
;
loop_
    _geom_bond_atom_site_label_1
    _geom_bond_atom_site_label_2
    _geom_bond_site_symmetry_2
    _geom_bond_distance
    _geom_bond_publ_flag
    Eu1 O5 2_666 2.334(2) y
    Eu1 O4 . 2.351(2) y
    Eu1 O6 . 2.3680(19) y
    Eu1 O2 . 2.411(2) y
    Eu1 O1 . 2.464(2) y
    Eu1 O3 . 2.471(2) y
    Eu1 N1 . 2.591(2) y
    Eu1 N2 . 2.593(2) y
    Eu1 C1 . 2.809(3) ?
    Eu1 O4 2_666 2.925(2) y
    Eu1 C12 . 3.070(3) ?
    Eu1 Eu1 2_666 4.1594(4) ?
    C1 O1 . 1.257(4) ?
    C1 O2 . 1.263(4) ?
    C1 C2 . 1.503(4) ?
    C2 C3 . 1.372(5) ?
    C2 C11 . 1.437(4) ?
    C3 C4 . 1.409(5) ?
    C3 H3A . 0.93 ?
    C4 C5 . 1.346(5) ?
    C4 H4A . 0.93 ?
    C5 C6 . 1.412(5) ?
    C5 H5A . 0.93 ?
    C6 C7 . 1.406(5) ?
    C6 C11 . 1.439(4) ?
    C7 C8 . 1.362(5) ?
    C7 H7A . 0.93 ?
    C8 O9 . 1.376(4) ?
    C8 C9 . 1.402(4) ?
    C9 C10 . 1.354(4) ?
    C9 H9A . 0.93 ?
    C10 C11 . 1.415(4) ?
    C10 H10A . 0.93 ?
    C12 O4 2_666 1.252(3) ?
    C12 O3 . 1.261(4) ?
    C12 C13 . 1.506(4) ?
    C13 C22 . 1.361(4) ?
    C13 C14 . 1.406(4) ?
    C14 C19 . 1.420(4) ?
    C14 C15 . 1.422(4) ?
    C15 C16 . 1.361(5) ?
    C15 H15A . 0.93 ?
    C16 C17 . 1.398(5) ?
    C16 H16A . 0.93 ?
    C17 C18 . 1.359(5) ?
    C17 O7 . 1.390(4) ?
    C18 C19 . 1.409(4) ?
    C18 H18A . 0.93 ?
    C19 C20 . 1.413(4) ?
    C20 C21 . 1.366(5) ?
    C20 H20A . 0.93 ?
    C21 C22 . 1.405(5) ?
    C21 H21A . 0.93 ?
    C22 H22A . 0.93 ?
    C23 O5 . 1.260(3) ?
    C23 O6 . 1.265(3) ?
    C23 C24 . 1.497(4) ?
    C24 C25 . 1.356(5) ?
    C24 C33 . 1.442(4) ?
    C25 C26 . 1.404(5) ?
    C25 H25A . 0.93 ?
    C26 C27 . 1.363(6) ?
    C26 H26A . 0.93 ?
    C27 C28 . 1.414(5) ?
    C27 H27A . 0.93 ?
    C28 C29 . 1.420(5) ?
    C28 C33 . 1.425(4) ?
    C29 C30 . 1.352(5) ?
    C29 H29A . 0.93 ?
    C30 O8 . 1.375(4) ?
    C30 C31 . 1.392(4) ?
    C31 C32 . 1.367(4) ?
    C31 H31A . 0.93 ?
    C32 C33 . 1.406(4) ?
    C32 H32A . 0.93 ?
    C34 N1 . 1.320(4) ?
    C34 C35 . 1.399(5) ?
    C34 H34A . 0.93 ?
    C35 C36 . 1.352(6) ?
    C35 H35A . 0.93 ?
    C36 C37 . 1.393(6) ?
    C36 H36A . 0.93 ?
    C37 C45 . 1.416(4) ?
    C37 C38 . 1.429(6) ?
    C38 C39 . 1.333(6) ?
    C38 H38A . 0.93 ?
    C39 C40 . 1.424(6) ?
    C39 H39A . 0.93 ?
    C40 C41 . 1.406(5) ?
    C40 C44 . 1.410(5) ?
    C41 C42 . 1.353(6) ?
    C41 H41A . 0.93 ?
    C42 C43 . 1.395(5) ?
    C42 H42A . 0.93 ?
    C43 N2 . 1.327(4) ?
    C43 H43A . 0.93 ?
    C44 N2 . 1.359(4) ?
    C44 C45 . 1.434(4) ?
    C45 N1 . 1.360(4) ?
    O4 C12 2_666 1.252(3) ?
    O4 Eu1 2_666 2.925(2) ?
    O5 Eu1 2_666 2.334(2) ?
    O7 H7 . 0.82 ?
    O8 H8 . 0.82 ?
    O9 H9 . 0.82 ?
    O1W H1W . 0.85 ?
    O1W H2W . 0.85 ?
loop_
    _geom_angle_atom_site_label_1
    _geom_angle_atom_site_label_2
    _geom_angle_atom_site_label_3
    _geom_angle_site_symmetry_1
    _geom_angle_site_symmetry_3
    _geom_angle
    _geom_angle_publ_flag
    O5 Eu1 O4 2_666 . 74.98(7) ?
    O5 Eu1 O6 2_666 . 129.05(7) ?
    O4 Eu1 O6 . . 77.08(7) ?
    O5 Eu1 O2 2_666 . 84.06(7) ?
    O4 Eu1 O2 . . 146.76(8) ?
    O6 Eu1 O2 . . 135.53(7) ?
    O5 Eu1 O1 2_666 . 134.24(7) ?
    O4 Eu1 O1 . . 150.25(8) ?
    O6 Eu1 O1 . . 84.24(7) ?
    O2 Eu1 O1 . . 53.17(7) ?
    O5 Eu1 O3 2_666 . 80.21(8) ?
    O4 Eu1 O3 . . 123.18(7) ?
    O6 Eu1 O3 . . 80.71(8) ?
    O2 Eu1 O3 . . 76.85(7) ?
    O1 Eu1 O3 . . 75.27(8) ?
    O5 Eu1 N1 2_666 . 136.29(8) ?
    O4 Eu1 N1 . . 79.35(8) ?
    O6 Eu1 N1 . . 76.81(8) ?
    O2 Eu1 N1 . . 99.70(8) ?
    O1 Eu1 N1 . . 73.93(8) ?
    O3 Eu1 N1 . . 143.30(8) ?
    O5 Eu1 N2 2_666 . 76.11(8) ?
    O4 Eu1 N2 . . 75.88(7) ?
    O6 Eu1 N2 . . 135.20(8) ?
    O2 Eu1 N2 . . 74.18(7) ?
    O1 Eu1 N2 . . 102.94(8) ?
    O3 Eu1 N2 . . 144.07(8) ?
    N1 Eu1 N2 . . 63.57(8) ?
    O5 Eu1 C1 2_666 . 109.21(8) ?
    O4 Eu1 C1 . . 163.08(8) ?
    O6 Eu1 C1 . . 109.84(8) ?
    O2 Eu1 C1 . . 26.63(8) ?
    O1 Eu1 C1 . . 26.56(8) ?
    O3 Eu1 C1 . . 73.66(8) ?
    N1 Eu1 C1 . . 87.13(8) ?
    N2 Eu1 C1 . . 89.05(8) ?
    O5 Eu1 O4 2_666 2_666 64.62(7) ?
    O4 Eu1 O4 . 2_666 76.48(7) ?
    O6 Eu1 O4 . 2_666 67.92(7) ?
    O2 Eu1 O4 . 2_666 117.37(7) ?
    O1 Eu1 O4 . 2_666 117.53(7) ?
    O3 Eu1 O4 . 2_666 46.70(6) ?
    N1 Eu1 O4 . 2_666 140.72(7) ?
    N2 Eu1 O4 . 2_666 136.47(7) ?
    C1 Eu1 O4 . 2_666 120.32(7) ?
    O5 Eu1 C12 2_666 . 74.44(8) ?
    O4 Eu1 C12 . . 100.14(8) ?
    O6 Eu1 C12 . . 69.68(8) ?
    O2 Eu1 C12 . . 98.67(8) ?
    O1 Eu1 C12 . . 94.69(8) ?
    O3 Eu1 C12 . . 23.25(7) ?
    N1 Eu1 C12 . . 145.58(8) ?
    N2 Eu1 C12 . . 150.26(8) ?
    C1 Eu1 C12 . . 96.76(8) ?
    O4 Eu1 C12 2_666 . 23.95(7) ?
    O5 Eu1 Eu1 2_666 2_666 63.39(5) ?
    O4 Eu1 Eu1 . 2_666 43.14(5) ?
    O6 Eu1 Eu1 . 2_666 67.00(5) ?
    O2 Eu1 Eu1 . 2_666 142.76(6) ?
    O1 Eu1 Eu1 . 2_666 144.67(6) ?
    O3 Eu1 Eu1 . 2_666 80.04(5) ?
    N1 Eu1 Eu1 . 2_666 116.10(5) ?
    N2 Eu1 Eu1 . 2_666 111.84(5) ?
    C1 Eu1 Eu1 . 2_666 153.62(6) ?
    O4 Eu1 Eu1 2_666 2_666 33.34(4) ?
    C12 Eu1 Eu1 . 2_666 57.10(6) ?
    O1 C1 O2 . . 120.0(3) ?
    O1 C1 C2 . . 119.5(3) ?
    O2 C1 C2 . . 120.5(3) ?
    O1 C1 Eu1 . . 61.21(15) ?
    O2 C1 Eu1 . . 58.82(15) ?
    C2 C1 Eu1 . . 177.1(2) ?
    C3 C2 C11 . . 119.7(3) ?
    C3 C2 C1 . . 117.2(3) ?
    C11 C2 C1 . . 123.1(3) ?
    C2 C3 C4 . . 121.0(3) ?
    C2 C3 H3A . . 119.5 ?
    C4 C3 H3A . . 119.5 ?
    C5 C4 C3 . . 120.2(3) ?
    C5 C4 H4A . . 119.9 ?
    C3 C4 H4A . . 119.9 ?
    C4 C5 C6 . . 122.2(3) ?
    C4 C5 H5A . . 118.9 ?
    C6 C5 H5A . . 118.9 ?
    C7 C6 C5 . . 121.9(3) ?
    C7 C6 C11 . . 120.0(3) ?
    C5 C6 C11 . . 118.1(3) ?
    C8 C7 C6 . . 120.7(3) ?
    C8 C7 H7A . . 119.6 ?
    C6 C7 H7A . . 119.6 ?
    C7 C8 O9 . . 124.7(3) ?
    C7 C8 C9 . . 119.9(3) ?
    O9 C8 C9 . . 115.4(3) ?
    C10 C9 C8 . . 120.9(3) ?
    C10 C9 H9A . . 119.5 ?
    C8 C9 H9A . . 119.5 ?
    C9 C10 C11 . . 121.9(3) ?
    C9 C10 H10A . . 119.1 ?
    C11 C10 H10A . . 119.1 ?
    C10 C11 C2 . . 124.8(3) ?
    C10 C11 C6 . . 116.6(3) ?
    C2 C11 C6 . . 118.6(3) ?
    O4 C12 O3 2_666 . 120.2(3) ?
    O4 C12 C13 2_666 . 120.9(3) ?
    O3 C12 C13 . . 118.7(3) ?
    O4 C12 Eu1 2_666 . 71.56(17) ?
    O3 C12 Eu1 . . 50.68(15) ?
    C13 C12 Eu1 . . 159.4(2) ?
    C22 C13 C14 . . 121.0(3) ?
    C22 C13 C12 . . 117.9(3) ?
    C14 C13 C12 . . 121.0(3) ?
    C13 C14 C19 . . 118.6(3) ?
    C13 C14 C15 . . 123.5(3) ?
    C19 C14 C15 . . 117.9(3) ?
    C16 C15 C14 . . 120.8(3) ?
    C16 C15 H15A . . 119.6 ?
    C14 C15 H15A . . 119.6 ?
    C15 C16 C17 . . 120.4(3) ?
    C15 C16 H16A . . 119.8 ?
    C17 C16 H16A . . 119.8 ?
    C18 C17 O7 . . 121.9(3) ?
    C18 C17 C16 . . 121.1(3) ?
    O7 C17 C16 . . 117.0(3) ?
    C17 C18 C19 . . 119.9(3) ?
    C17 C18 H18A . . 120.1 ?
    C19 C18 H18A . . 120.1 ?
    C18 C19 C20 . . 120.8(3) ?
    C18 C19 C14 . . 120.0(3) ?
    C20 C19 C14 . . 119.2(3) ?
    C21 C20 C19 . . 120.6(3) ?
    C21 C20 H20A . . 119.7 ?
    C19 C20 H20A . . 119.7 ?
    C20 C21 C22 . . 120.0(3) ?
    C20 C21 H21A . . 120.0 ?
    C22 C21 H21A . . 120.0 ?
    C13 C22 C21 . . 120.6(3) ?
    C13 C22 H22A . . 119.7 ?
    C21 C22 H22A . . 119.7 ?
    O5 C23 O6 . . 124.5(3) ?
    O5 C23 C24 . . 117.3(3) ?
    O6 C23 C24 . . 118.1(3) ?
    C25 C24 C33 . . 120.7(3) ?
    C25 C24 C23 . . 117.8(3) ?
    C33 C24 C23 . . 121.4(3) ?
    C24 C25 C26 . . 121.0(3) ?
    C24 C25 H25A . . 119.5 ?
    C26 C25 H25A . . 119.5 ?
    C27 C26 C25 . . 120.0(4) ?
    C27 C26 H26A . . 120.0 ?
    C25 C26 H26A . . 120.0 ?
    C26 C27 C28 . . 121.3(4) ?
    C26 C27 H27A . . 119.3 ?
    C28 C27 H27A . . 119.3 ?
    C27 C28 C29 . . 121.5(3) ?
    C27 C28 C33 . . 119.0(3) ?
    C29 C28 C33 . . 119.4(3) ?
    C30 C29 C28 . . 120.5(3) ?
    C30 C29 H29A . . 119.8 ?
    C28 C29 H29A . . 119.8 ?
    C29 C30 O8 . . 123.3(3) ?
    C29 C30 C31 . . 120.5(3) ?
    O8 C30 C31 . . 116.2(3) ?
    C32 C31 C30 . . 120.6(3) ?
    C32 C31 H31A . . 119.7 ?
    C30 C31 H31A . . 119.7 ?
    C31 C32 C33 . . 121.3(3) ?
    C31 C32 H32A . . 119.3 ?
    C33 C32 H32A . . 119.3 ?
    C32 C33 C28 . . 117.5(3) ?
    C32 C33 C24 . . 124.6(3) ?
    C28 C33 C24 . . 117.8(3) ?
    N1 C34 C35 . . 124.1(4) ?
    N1 C34 H34A . . 118.0 ?
    C35 C34 H34A . . 118.0 ?
    C36 C35 C34 . . 117.9(4) ?
    C36 C35 H35A . . 121.0 ?
    C34 C35 H35A . . 121.0 ?
    C35 C36 C37 . . 120.9(4) ?
    C35 C36 H36A . . 119.6 ?
    C37 C36 H36A . . 119.6 ?
    C36 C37 C45 . . 117.5(4) ?
    C36 C37 C38 . . 124.2(4) ?
    C45 C37 C38 . . 118.3(4) ?
    C39 C38 C37 . . 122.0(4) ?
    C39 C38 H38A . . 119.0 ?
    C37 C38 H38A . . 119.0 ?
    C38 C39 C40 . . 121.0(4) ?
    C38 C39 H39A . . 119.5 ?
    C40 C39 H39A . . 119.5 ?
    C41 C40 C44 . . 117.5(4) ?
    C41 C40 C39 . . 122.8(4) ?
    C44 C40 C39 . . 119.6(4) ?
    C42 C41 C40 . . 119.3(4) ?
    C42 C41 H41A . . 120.3 ?
    C40 C41 H41A . . 120.3 ?
    C41 C42 C43 . . 119.9(4) ?
    C41 C42 H42A . . 120.1 ?
    C43 C42 H42A . . 120.1 ?
    N2 C43 C42 . . 122.9(4) ?
    N2 C43 H43A . . 118.6 ?
    C42 C43 H43A . . 118.6 ?
    N2 C44 C40 . . 122.4(3) ?
    N2 C44 C45 . . 118.6(3) ?
    C40 C44 C45 . . 119.0(3) ?
    N1 C45 C37 . . 121.7(3) ?
    N1 C45 C44 . . 118.4(3) ?
    C37 C45 C44 . . 120.0(3) ?
    C34 N1 C45 . . 118.0(3) ?
    C34 N1 Eu1 . . 122.3(2) ?
    C45 N1 Eu1 . . 119.7(2) ?
    C43 N2 C44 . . 117.9(3) ?
    C43 N2 Eu1 . . 122.5(2) ?
    C44 N2 Eu1 . . 119.4(2) ?
    C1 O1 Eu1 . . 92.23(18) ?
    C1 O2 Eu1 . . 94.56(18) ?
    C12 O3 Eu1 . . 106.07(18) ?
    C12 O4 Eu1 2_666 . 167.9(2) ?
    C12 O4 Eu1 2_666 2_666 84.49(18) ?
    Eu1 O4 Eu1 . 2_666 103.52(7) ?
    C23 O5 Eu1 . 2_666 144.72(19) ?
    C23 O6 Eu1 . . 135.27(19) ?
    C17 O7 H7 . . 109.5 ?
    C30 O8 H8 . . 109.5 ?
    C8 O9 H9 . . 109.5 ?
    H1W O1W H2W . . 113.7 ?
loop_
    _geom_torsion_atom_site_label_1
    _geom_torsion_atom_site_label_2
    _geom_torsion_atom_site_label_3
    _geom_torsion_atom_site_label_4
    _geom_torsion_site_symmetry_1
    _geom_torsion_site_symmetry_2
    _geom_torsion_site_symmetry_3
    _geom_torsion_site_symmetry_4
    _geom_torsion
    _geom_torsion_publ_flag
    O5 Eu1 C1 O1 2_666 . . . 162.80(17) ?
    O4 Eu1 C1 O1 . . . . -95.5(3) ?
    O6 Eu1 C1 O1 . . . . 16.2(2) ?
    O2 Eu1 C1 O1 . . . . -177.2(3) ?
    O3 Eu1 C1 O1 . . . . 89.65(19) ?
    N1 Eu1 C1 O1 . . . . -58.69(18) ?
    N2 Eu1 C1 O1 . . . . -122.27(18) ?
    O4 Eu1 C1 O1 2_666 . . . 91.59(19) ?
    C12 Eu1 C1 O1 . . . . 86.97(19) ?
    Eu1 Eu1 C1 O1 2_666 . . . 94.2(2) ?
    O5 Eu1 C1 O2 2_666 . . . -20.0(2) ?
    O4 Eu1 C1 O2 . . . . 81.7(3) ?
    O6 Eu1 C1 O2 . . . . -166.67(17) ?
    O1 Eu1 C1 O2 . . . . 177.2(3) ?
    O3 Eu1 C1 O2 . . . . -93.20(19) ?
    N1 Eu1 C1 O2 . . . . 118.46(18) ?
    N2 Eu1 C1 O2 . . . . 54.88(18) ?
    O4 Eu1 C1 O2 2_666 . . . -91.26(19) ?
    C12 Eu1 C1 O2 . . . . -95.88(18) ?
    Eu1 Eu1 C1 O2 2_666 . . . -88.6(2) ?
    O1 C1 C2 C3 . . . . 23.8(4) ?
    O2 C1 C2 C3 . . . . -156.6(3) ?
    O1 C1 C2 C11 . . . . -156.7(3) ?
    O2 C1 C2 C11 . . . . 22.8(5) ?
    C11 C2 C3 C4 . . . . -0.9(5) ?
    C1 C2 C3 C4 . . . . 178.6(3) ?
    C2 C3 C4 C5 . . . . 2.6(6) ?
    C3 C4 C5 C6 . . . . -1.5(7) ?
    C4 C5 C6 C7 . . . . 178.2(4) ?
    C4 C5 C6 C11 . . . . -1.3(6) ?
    C5 C6 C7 C8 . . . . 179.5(3) ?
    C11 C6 C7 C8 . . . . -1.0(5) ?
    C6 C7 C8 O9 . . . . -179.7(3) ?
    C6 C7 C8 C9 . . . . -0.5(5) ?
    C7 C8 C9 C10 . . . . 1.7(5) ?
    O9 C8 C9 C10 . . . . -179.0(3) ?
    C8 C9 C10 C11 . . . . -1.3(5) ?
    C9 C10 C11 C2 . . . . 177.6(3) ?
    C9 C10 C11 C6 . . . . -0.2(5) ?
    C3 C2 C11 C10 . . . . -179.6(3) ?
    C1 C2 C11 C10 . . . . 0.9(5) ?
    C3 C2 C11 C6 . . . . -1.8(5) ?
    C1 C2 C11 C6 . . . . 178.7(3) ?
    C7 C6 C11 C10 . . . . 1.3(4) ?
    C5 C6 C11 C10 . . . . -179.2(3) ?
    C7 C6 C11 C2 . . . . -176.6(3) ?
    C5 C6 C11 C2 . . . . 2.9(5) ?
    O5 Eu1 C12 O4 2_666 . . 2_666 62.03(17) ?
    O4 Eu1 C12 O4 . . . 2_666 -9.1(2) ?
    O6 Eu1 C12 O4 . . . 2_666 -81.16(18) ?
    O2 Eu1 C12 O4 . . . 2_666 143.34(17) ?
    O1 Eu1 C12 O4 . . . 2_666 -163.24(17) ?
    O3 Eu1 C12 O4 . . . 2_666 163.6(3) ?
    N1 Eu1 C12 O4 . . . 2_666 -95.0(2) ?
    N2 Eu1 C12 O4 . . . 2_666 70.1(2) ?
    C1 Eu1 C12 O4 . . . 2_666 170.14(18) ?
    Eu1 Eu1 C12 O4 2_666 . . 2_666 -6.04(14) ?
    O5 Eu1 C12 O3 2_666 . . . -101.6(2) ?
    O4 Eu1 C12 O3 . . . . -172.7(2) ?
    O6 Eu1 C12 O3 . . . . 115.2(2) ?
    O2 Eu1 C12 O3 . . . . -20.3(2) ?
    O1 Eu1 C12 O3 . . . . 33.1(2) ?
    N1 Eu1 C12 O3 . . . . 101.3(2) ?
    N2 Eu1 C12 O3 . . . . -93.5(3) ?
    C1 Eu1 C12 O3 . . . . 6.5(2) ?
    O4 Eu1 C12 O3 2_666 . . . -163.6(3) ?
    Eu1 Eu1 C12 O3 2_666 . . . -169.7(2) ?
    O5 Eu1 C12 C13 2_666 . . . -167.1(6) ?
    O4 Eu1 C12 C13 . . . . 121.7(6) ?
    O6 Eu1 C12 C13 . . . . 49.7(6) ?
    O2 Eu1 C12 C13 . . . . -85.8(6) ?
    O1 Eu1 C12 C13 . . . . -32.4(6) ?
    O3 Eu1 C12 C13 . . . . -65.5(6) ?
    N1 Eu1 C12 C13 . . . . 35.8(6) ?
    N2 Eu1 C12 C13 . . . . -159.0(5) ?
    C1 Eu1 C12 C13 . . . . -59.0(6) ?
    O4 Eu1 C12 C13 2_666 . . . 130.8(7) ?
    Eu1 Eu1 C12 C13 2_666 . . . 124.8(6) ?
    O4 C12 C13 C22 2_666 . . . 95.3(4) ?
    O3 C12 C13 C22 . . . . -81.4(4) ?
    Eu1 C12 C13 C22 . . . . -28.0(7) ?
    O4 C12 C13 C14 2_666 . . . -86.8(4) ?
    O3 C12 C13 C14 . . . . 96.6(4) ?
    Eu1 C12 C13 C14 . . . . 150.0(5) ?
    C22 C13 C14 C19 . . . . 0.4(5) ?
    C12 C13 C14 C19 . . . . -177.5(3) ?
    C22 C13 C14 C15 . . . . -179.8(3) ?
    C12 C13 C14 C15 . . . . 2.3(5) ?
    C13 C14 C15 C16 . . . . -178.8(3) ?
    C19 C14 C15 C16 . . . . 1.0(5) ?
    C14 C15 C16 C17 . . . . -0.5(5) ?
    C15 C16 C17 C18 . . . . -0.4(6) ?
    C15 C16 C17 O7 . . . . 179.8(3) ?
    O7 C17 C18 C19 . . . . -179.6(3) ?
    C16 C17 C18 C19 . . . . 0.7(6) ?
    C17 C18 C19 C20 . . . . -179.7(3) ?
    C17 C18 C19 C14 . . . . -0.1(5) ?
    C13 C14 C19 C18 . . . . 179.1(3) ?
    C15 C14 C19 C18 . . . . -0.7(5) ?
    C13 C14 C19 C20 . . . . -1.4(5) ?
    C15 C14 C19 C20 . . . . 178.8(3) ?
    C18 C19 C20 C21 . . . . -179.5(4) ?
    C14 C19 C20 C21 . . . . 1.0(5) ?
    C19 C20 C21 C22 . . . . 0.4(6) ?
    C14 C13 C22 C21 . . . . 0.9(5) ?
    C12 C13 C22 C21 . . . . 178.9(3) ?
    C20 C21 C22 C13 . . . . -1.4(6) ?
    O5 C23 C24 C25 . . . . -145.8(3) ?
    O6 C23 C24 C25 . . . . 31.7(5) ?
    O5 C23 C24 C33 . . . . 29.7(4) ?
    O6 C23 C24 C33 . . . . -152.9(3) ?
    C33 C24 C25 C26 . . . . -2.8(7) ?
    C23 C24 C25 C26 . . . . 172.7(4) ?
    C24 C25 C26 C27 . . . . 0.7(8) ?
    C25 C26 C27 C28 . . . . 0.9(9) ?
    C26 C27 C28 C29 . . . . 179.5(5) ?
    C26 C27 C28 C33 . . . . -0.3(8) ?
    C27 C28 C29 C30 . . . . -176.8(4) ?
    C33 C28 C29 C30 . . . . 3.0(6) ?
    C28 C29 C30 O8 . . . . -179.0(3) ?
    C28 C29 C30 C31 . . . . 0.3(6) ?
    C29 C30 C31 C32 . . . . -2.5(5) ?
    O8 C30 C31 C32 . . . . 176.8(3) ?
    C30 C31 C32 C33 . . . . 1.5(5) ?
    C31 C32 C33 C28 . . . . 1.8(5) ?
    C31 C32 C33 C24 . . . . 179.2(3) ?
    C27 C28 C33 C32 . . . . 175.8(4) ?
    C29 C28 C33 C32 . . . . -3.9(5) ?
    C27 C28 C33 C24 . . . . -1.8(6) ?
    C29 C28 C33 C24 . . . . 178.4(3) ?
    C25 C24 C33 C32 . . . . -174.1(4) ?
    C23 C24 C33 C32 . . . . 10.6(5) ?
    C25 C24 C33 C28 . . . . 3.3(5) ?
    C23 C24 C33 C28 . . . . -172.0(3) ?
    N1 C34 C35 C36 . . . . -0.8(6) ?
    C34 C35 C36 C37 . . . . 0.8(6) ?
    C35 C36 C37 C45 . . . . 0.0(5) ?
    C35 C36 C37 C38 . . . . 180.0(4) ?
    C36 C37 C38 C39 . . . . -179.8(4) ?
    C45 C37 C38 C39 . . . . 0.1(6) ?
    C37 C38 C39 C40 . . . . 0.8(7) ?
    C38 C39 C40 C41 . . . . 178.1(4) ?
    C38 C39 C40 C44 . . . . -0.7(6) ?
    C44 C40 C41 C42 . . . . 0.8(5) ?
    C39 C40 C41 C42 . . . . -178.1(4) ?
    C40 C41 C42 C43 . . . . 0.1(6) ?
    C41 C42 C43 N2 . . . . -1.5(6) ?
    C41 C40 C44 N2 . . . . -0.5(5) ?
    C39 C40 C44 N2 . . . . 178.4(3) ?
    C41 C40 C44 C45 . . . . -179.1(3) ?
    C39 C40 C44 C45 . . . . -0.2(5) ?
    C36 C37 C45 N1 . . . . -1.0(5) ?
    C38 C37 C45 N1 . . . . 179.0(3) ?
    C36 C37 C45 C44 . . . . 178.9(3) ?
    C38 C37 C45 C44 . . . . -1.1(5) ?
    N2 C44 C45 N1 . . . . 2.3(4) ?
    C40 C44 C45 N1 . . . . -179.0(3) ?
    N2 C44 C45 C37 . . . . -177.6(3) ?
    C40 C44 C45 C37 . . . . 1.1(4) ?
    C35 C34 N1 C45 . . . . -0.2(5) ?
    C35 C34 N1 Eu1 . . . . 178.0(3) ?
    C37 C45 N1 C34 . . . . 1.1(4) ?
    C44 C45 N1 C34 . . . . -178.8(3) ?
    C37 C45 N1 Eu1 . . . . -177.2(2) ?
    C44 C45 N1 Eu1 . . . . 3.0(3) ?
    O5 Eu1 N1 C34 2_666 . . . -157.7(2) ?
    O4 Eu1 N1 C34 . . . . -103.0(2) ?
    O6 Eu1 N1 C34 . . . . -23.9(2) ?
    O2 Eu1 N1 C34 . . . . 110.8(2) ?
    O1 Eu1 N1 C34 . . . . 63.8(2) ?
    O3 Eu1 N1 C34 . . . . 29.8(3) ?
    N2 Eu1 N1 C34 . . . . 177.6(3) ?
    C1 Eu1 N1 C34 . . . . 87.2(2) ?
    O4 Eu1 N1 C34 2_666 . . . -50.3(3) ?
    C12 Eu1 N1 C34 . . . . -10.6(3) ?
    Eu1 Eu1 N1 C34 2_666 . . . -79.8(2) ?
    O5 Eu1 N1 C45 2_666 . . . 20.5(3) ?
    O4 Eu1 N1 C45 . . . . 75.2(2) ?
    O6 Eu1 N1 C45 . . . . 154.2(2) ?
    O2 Eu1 N1 C45 . . . . -71.0(2) ?
    O1 Eu1 N1 C45 . . . . -118.0(2) ?
    O3 Eu1 N1 C45 . . . . -152.02(19) ?
    N2 Eu1 N1 C45 . . . . -4.2(2) ?
    C1 Eu1 N1 C45 . . . . -94.6(2) ?
    O4 Eu1 N1 C45 2_666 . . . 127.9(2) ?
    C12 Eu1 N1 C45 . . . . 167.61(19) ?
    Eu1 Eu1 N1 C45 2_666 . . . 98.4(2) ?
    C42 C43 N2 C44 . . . . 1.8(5) ?
    C42 C43 N2 Eu1 . . . . -173.8(3) ?
    C40 C44 N2 C43 . . . . -0.8(4) ?
    C45 C44 N2 C43 . . . . 177.9(3) ?
    C40 C44 N2 Eu1 . . . . 174.9(2) ?
    C45 C44 N2 Eu1 . . . . -6.4(3) ?
    O5 Eu1 N2 C43 2_666 . . . 18.3(2) ?
    O4 Eu1 N2 C43 . . . . 96.0(2) ?
    O6 Eu1 N2 C43 . . . . 150.5(2) ?
    O2 Eu1 N2 C43 . . . . -69.4(2) ?
    O1 Eu1 N2 C43 . . . . -114.6(2) ?
    O3 Eu1 N2 C43 . . . . -31.9(3) ?
    N1 Eu1 N2 C43 . . . . -179.0(3) ?
    C1 Eu1 N2 C43 . . . . -91.8(2) ?
    O4 Eu1 N2 C43 2_666 . . . 43.9(3) ?
    C12 Eu1 N2 C43 . . . . 10.3(3) ?
    Eu1 Eu1 N2 C43 2_666 . . . 71.7(2) ?
    O5 Eu1 N2 C44 2_666 . . . -157.2(2) ?
    O4 Eu1 N2 C44 . . . . -79.5(2) ?
    O6 Eu1 N2 C44 . . . . -25.0(2) ?
    O2 Eu1 N2 C44 . . . . 115.1(2) ?
    O1 Eu1 N2 C44 . . . . 69.9(2) ?
    O3 Eu1 N2 C44 . . . . 152.55(19) ?
    N1 Eu1 N2 C44 . . . . 5.44(19) ?
    C1 Eu1 N2 C44 . . . . 92.7(2) ?
    O4 Eu1 N2 C44 2_666 . . . -131.59(19) ?
    C12 Eu1 N2 C44 . . . . -165.26(19) ?
    Eu1 Eu1 N2 C44 2_666 . . . -103.8(2) ?
    O2 C1 O1 Eu1 . . . . -2.8(3) ?
    C2 C1 O1 Eu1 . . . . 176.7(2) ?
    O5 Eu1 O1 C1 2_666 . . . -22.9(2) ?
    O4 Eu1 O1 C1 . . . . 144.29(18) ?
    O6 Eu1 O1 C1 . . . . -164.72(19) ?
    O2 Eu1 O1 C1 . . . . 1.60(17) ?
    O3 Eu1 O1 C1 . . . . -82.84(18) ?
    N1 Eu1 O1 C1 . . . . 117.37(19) ?
    N2 Eu1 O1 C1 . . . . 60.16(19) ?
    O4 Eu1 O1 C1 2_666 . . . -103.32(18) ?
    C12 Eu1 O1 C1 . . . . -95.73(18) ?
    Eu1 Eu1 O1 C1 2_666 . . . -129.97(16) ?
    O1 C1 O2 Eu1 . . . . 2.9(3) ?
    C2 C1 O2 Eu1 . . . . -176.7(2) ?
    O5 Eu1 O2 C1 2_666 . . . 161.01(19) ?
    O4 Eu1 O2 C1 . . . . -148.32(17) ?
    O6 Eu1 O2 C1 . . . . 18.0(2) ?
    O1 Eu1 O2 C1 . . . . -1.59(17) ?
    O3 Eu1 O2 C1 . . . . 79.71(18) ?
    N1 Eu1 O2 C1 . . . . -62.98(19) ?
    N2 Eu1 O2 C1 . . . . -121.79(19) ?
    O4 Eu1 O2 C1 2_666 . . . 103.63(18) ?
    C12 Eu1 O2 C1 . . . . 87.79(18) ?
    Eu1 Eu1 O2 C1 2_666 . . . 132.77(16) ?
    O4 C12 O3 Eu1 2_666 . . . -18.0(4) ?
    C13 C12 O3 Eu1 . . . . 158.6(2) ?
    O5 Eu1 O3 C12 2_666 . . . 73.3(2) ?
    O4 Eu1 O3 C12 . . . . 8.5(2) ?
    O6 Eu1 O3 C12 . . . . -59.3(2) ?
    O2 Eu1 O3 C12 . . . . 159.4(2) ?
    O1 Eu1 O3 C12 . . . . -145.7(2) ?
    N1 Eu1 O3 C12 . . . . -112.0(2) ?
    N2 Eu1 O3 C12 . . . . 122.5(2) ?
    C1 Eu1 O3 C12 . . . . -173.3(2) ?
    O4 Eu1 O3 C12 2_666 . . . 9.05(19) ?
    Eu1 Eu1 O3 C12 2_666 . . . 8.8(2) ?
    O5 Eu1 O4 C12 2_666 . . 2_666 63.5(10) ?
    O6 Eu1 O4 C12 . . . 2_666 -159.5(10) ?
    O2 Eu1 O4 C12 . . . 2_666 10.7(11) ?
    O1 Eu1 O4 C12 . . . 2_666 -107.0(10) ?
    O3 Eu1 O4 C12 . . . 2_666 130.8(10) ?
    N1 Eu1 O4 C12 . . . 2_666 -80.8(10) ?
    N2 Eu1 O4 C12 . . . 2_666 -15.6(10) ?
    C1 Eu1 O4 C12 . . . 2_666 -43.3(12) ?
    O4 Eu1 O4 C12 2_666 . . 2_666 130.4(11) ?
    C12 Eu1 O4 C12 . . . 2_666 134.2(10) ?
    Eu1 Eu1 O4 C12 2_666 . . 2_666 130.4(11) ?
    O5 Eu1 O4 Eu1 2_666 . . 2_666 -66.92(8) ?
    O6 Eu1 O4 Eu1 . . . 2_666 70.03(7) ?
    O2 Eu1 O4 Eu1 . . . 2_666 -119.73(13) ?
    O1 Eu1 O4 Eu1 . . . 2_666 122.51(14) ?
    O3 Eu1 O4 Eu1 . . . 2_666 0.38(12) ?
    N1 Eu1 O4 Eu1 . . . 2_666 148.79(9) ?
    N2 Eu1 O4 Eu1 . . . 2_666 -146.04(9) ?
    C1 Eu1 O4 Eu1 . . . 2_666 -173.7(3) ?
    O4 Eu1 O4 Eu1 2_666 . . 2_666 0.0 ?
    C12 Eu1 O4 Eu1 . . . 2_666 3.80(9) ?
    O6 C23 O5 Eu1 . . . 2_666 -9.4(6) ?
    C24 C23 O5 Eu1 . . . 2_666 167.9(2) ?
    O5 C23 O6 Eu1 . . . . -21.9(5) ?
    C24 C23 O6 Eu1 . . . . 160.9(2) ?
    O5 Eu1 O6 C23 2_666 . . . 36.2(3) ?
    O4 Eu1 O6 C23 . . . . -21.9(3) ?
    O2 Eu1 O6 C23 . . . . 165.7(3) ?
    O1 Eu1 O6 C23 . . . . -178.6(3) ?
    O3 Eu1 O6 C23 . . . . 105.4(3) ?
    N1 Eu1 O6 C23 . . . . -103.8(3) ?
    N2 Eu1 O6 C23 . . . . -76.0(3) ?
    C1 Eu1 O6 C23 . . . . 174.2(3) ?
    O4 Eu1 O6 C23 2_666 . . . 58.5(3) ?
    C12 Eu1 O6 C23 . . . . 84.2(3) ?
    Eu1 Eu1 O6 C23 2_666 . . . 22.4(3) ?
loop_
    _geom_hbond_atom_site_label_D
    _geom_hbond_atom_site_label_H
    _geom_hbond_atom_site_label_A
    _geom_hbond_site_symmetry_A
    _geom_hbond_distance_DH
    _geom_hbond_distance_HA
    _geom_hbond_distance_DA
    _geom_hbond_angle_DHA
    O1W H1W O9 1_565 0.85 2.05 2.799(4) 147
    O1W H2W O8 2_676 0.85 2.28 3.050(4) 150
    O7 H7 O1W . 0.82 1.89 2.670(5) 159
    O8 H8 O7 1_464 0.82 1.88 2.664(5) 160
    O9 H9 O3 2_657 0.82 1.84 2.642(3) 165
data_global
_journal_date_recd_electronic     2009-10-19
_journal_date_accepted     2009-11-02
_journal_name_full     'Acta Crystallographica, Section E'
_journal_year     2009
_journal_volume     65
_journal_issue     12
_journal_page_first     m1572
_journal_page_last     m1573
_journal_paper_category     QM
_journal_coeditor_code     CI2947
_publ_contact_author_name     'chun-sen Liu'
_publ_contact_author_address
; ?
;
_publ_contact_author_email     chunsenliu@zzuli.edu.cn
_publ_contact_author_fax     ?
_publ_contact_author_phone     ?
_publ_section_title
;\
Tetrakis(\m-6-hydroxy-1-naphthoato)bis[(6-hydroxy-1-naphthoato)(1,10-\
phenanthroline)europium(III)] dihydrate
;
loop_
    _publ_author_name
    _publ_author_footnote
    _publ_author_address
    'Liu, Chun-Sen' .
;
Zhengzhou University of Light Industry,
Henan Provincial Key Laboratory of Surface & Interface Science,
Henan, Zhengzhou 450002
People's Republic of China
;
    'Hu, Min' .
;
Zhengzhou University of Light Industry,
Henan Provincial Key Laboratory of Surface & Interface Science,
Henan, Zhengzhou 450002
People's Republic of China
;
    'Zhang, Qiang' .
;
Zhengzhou University of Light Industry,
Henan Provincial Key Laboratory of Surface & Interface Science,
Henan, Zhengzhou 450002
People's Republic of China
;
