# Supplementary material for: Tetra­kis(μ-6-hydr­oxy-1-naphthoato)bis­[(6-hydr­oxy-1-naphthoato)(1,10-phenanthroline)europium(III)] dihydrate
Source: Acta Crystallogr Sect E Struct Rep Online. 2009 Nov 14;65(Pt 12):m1572–3. doi: 10.1107/S1600536809046091 (PMC2972167; doi:10.1107/S1600536809046091)
Supplement: Supplementary file 2 [file e-65-m1572-Isup2.hkl]

# 
# h,k,l, Fc-squared, Fo-squared, sigma(Fo-squared) and status flag 
# 
data_I
_shelx_title ' 11 in P-1' 
_shelx_refln_list_code          4 
_shelx_F_calc_maximum      313.03 
_exptl_crystal_F_000       916.00 
_reflns_d_resolution_high  0.8407 
 
loop_ 
 _symmetry_equiv_pos_as_xyz 
 'x, y, z' 
 '-x, -y, -z' 
 
_cell_length_a    11.7132 
_cell_length_b    12.7143 
_cell_length_c    14.8822 
_cell_angle_alpha  65.790 
_cell_angle_beta   88.276 
_cell_angle_gamma  70.437 
 
_shelx_F_squared_multiplier     1.000 
 
loop_ 
 _refln_index_h 
 _refln_index_k 
 _refln_index_l 
 _refln_F_squared_calc 
 _refln_F_squared_meas 
 _refln_F_squared_sigma 
 _refln_observed_status 
   2   0   0     9651.44     9854.87     73.05 o 
   3   0   0      563.62      569.07     23.16 o 
   4   0   0     3472.22     3377.10     44.71 o 
   5   0   0     7044.80     6982.53    121.28 o 
   6   0   0     6698.96     6599.76     66.23 o 
   7   0   0     4064.30     4156.79     54.45 o 
   8   0   0      413.55      389.61     19.79 o 
   9   0   0      319.31      257.20     29.75 o 
  10   0   0      481.11      452.86     39.05 o 
  11   0   0     1220.29     1348.22     63.86 o 
  12   0   0      687.28      761.44     84.09 o 
  13   0   0      515.94      548.05     80.68 o 
 -12   1   0      451.07      528.08     67.00 o 
 -11   1   0       44.31       36.09     20.09 o 
 -10   1   0      271.59      212.22     32.54 o 
  -9   1   0      934.49      994.36     51.12 o 
  -8   1   0     1742.53     1773.53     63.86 o 
  -7   1   0     3604.81     3495.61     49.11 o 
  -6   1   0     2934.45     3008.54     50.84 o 
  -5   1   0     1727.23     1985.22     46.66 o 
  -4   1   0     2731.37     2858.40     41.36 o 
  -3   1   0    13383.25    13539.20    104.27 o 
  -2   1   0     5732.25     5954.67     72.56 o 
  -1   1   0    34292.14    34760.83    364.33 o 
   2   1   0     5371.19     5493.93     48.42 o 
   3   1   0     5906.80     5798.57     50.90 o 
   4   1   0     7049.20     7157.64     59.64 o 
   5   1   0     8425.64     8591.00     72.63 o 
   6   1   0     5021.37     5296.92     70.62 o 
   7   1   0      997.64      991.31     26.42 o 
   8   1   0     1404.77     1425.62     37.68 o 
   9   1   0     1818.14     1896.65     50.21 o 
  10   1   0     1720.17     1787.97     50.84 o 
  11   1   0     1999.27     2059.70    116.06 o 
  12   1   0      232.60      148.34     45.20 o 
  13   1   0        6.92       15.13     32.17 o 
 -12   2   0       14.16      -23.20     18.16 o 
 -11   2   0      150.82      154.45     31.65 o 
 -10   2   0     1131.89     1059.69     59.70 o 
  -9   2   0     2338.20     2385.04     82.23 o 
  -8   2   0     2278.88     2281.96    100.48 o 
  -7   2   0     1723.44     1655.17     60.57 o 
  -6   2   0      202.71      200.22     24.51 o 
  -5   2   0     2389.65     2339.89    105.54 o 
  -4   2   0    18758.61    19057.25    163.51 o 
  -3   2   0    13713.20    13431.39    106.53 o 
  -2   2   0     9109.08     9114.39    105.32 o 
  -1   2   0       89.26       99.60     10.37 o 
   0   2   0     2525.44     2286.65     37.18 o 
   1   2   0     8178.87     8028.37     78.83 o 
   2   2   0     1706.87     1665.39     25.84 o 
   3   2   0     2467.26     2452.26     35.49 o 
   4   2   0     8497.81     8374.79     65.53 o 
   5   2   0      422.25      408.46     20.48 o 
   6   2   0     1885.23     1898.88     32.97 o 
   7   2   0     2501.03     2473.81     41.10 o 
   8   2   0     4103.57     4029.04     80.19 o 
   9   2   0     1635.84     1676.00     39.12 o 
  10   2   0     3438.75     3310.23    193.64 o 
  11   2   0     1698.63     1647.13     63.76 o 
  12   2   0      239.64       88.60     40.09 o 
  13   2   0      266.64      327.05     64.45 o 
 -11   3   0      880.50      846.20     62.52 o 
 -10   3   0     1137.33     1072.88     62.92 o 
  -9   3   0     1468.73     1295.94     64.12 o 
  -8   3   0     1065.11     1039.88     77.73 o 
  -7   3   0       63.56       68.12     18.46 o 
  -6   3   0     2242.15     2234.55     70.01 o 
  -5   3   0     7308.59     7296.01    189.93 o 
  -4   3   0     4549.83     3996.69     50.61 o 
  -3   3   0    10902.04    11142.74    126.06 o 
  -2   3   0     3177.51     3339.24     83.34 o 
  -1   3   0     2603.87     2635.96     38.64 o 
   0   3   0     2320.41     2339.27     31.92 o 
   1   3   0     3270.33     3162.16     37.36 o 
   2   3   0      115.52      156.04     24.46 o 
   3   3   0     7776.01     7834.22     76.22 o 
   4   3   0       29.04       31.29      7.52 o 
   5   3   0     2986.79     2809.06     35.49 o 
   6   3   0     3609.65     3568.35     47.80 o 
   7   3   0     2639.88     2420.51     39.95 o 
   8   3   0     1916.86     1859.66     37.79 o 
   9   3   0      277.87      284.99     28.46 o 
  10   3   0       75.15       77.47     20.02 o 
  11   3   0      276.35      270.10     32.01 o 
  12   3   0      383.33      518.34     48.61 o 
  13   3   0     1095.09     1157.94    101.63 o 
 -11   4   0      550.55      673.84     65.25 o 
 -10   4   0      417.70      420.33     58.28 o 
  -9   4   0      276.95      207.99     35.58 o 
  -8   4   0     1579.64     1490.12    103.64 o 
  -7   4   0     6773.24     6725.22    204.57 o 
  -6   4   0     4809.68     4967.48    110.73 o 
  -5   4   0     3589.23     3561.11     87.22 o 
  -4   4   0     2094.20     2082.73     62.73 o 
  -3   4   0     1211.15     1301.05     26.17 o 
  -2   4   0      570.31      687.34     20.01 o 
  -1   4   0     4778.55     4854.60     55.70 o 
   0   4   0    10174.16    10463.18     91.47 o 
   1   4   0     7955.54     7609.70     72.41 o 
   2   4   0     3508.13     3566.25     50.49 o 
   3   4   0     2332.84     2711.45    119.12 o 
   4   4   0     1936.23     1796.72     45.77 o 
   5   4   0     7308.40     7071.24     83.94 o 
   6   4   0    10295.69    10144.91    110.13 o 
   7   4   0     3394.45     3498.31     71.29 o 
   8   4   0       58.74       79.65     17.68 o 
   9   4   0       52.94       73.68     23.60 o 
  10   4   0      560.84      516.57     38.64 o 
  11   4   0     1112.39     1133.49     55.40 o 
  12   4   0     1754.14     1727.10     70.61 o 
  13   4   0      287.36      299.86     38.54 o 
 -10   5   0      130.80      106.52     37.69 o 
  -9   5   0      798.15      693.27     56.77 o 
  -8   5   0     3210.06     3296.85    103.90 o 
  -7   5   0     1685.28     1798.96     74.02 o 
  -6   5   0      967.99      968.03     75.37 o 
  -5   5   0        1.83      -13.46      8.97 o 
  -4   5   0      657.55      689.02     40.99 o 
  -3   5   0     2746.82     2579.69    141.07 o 
  -2   5   0     6076.51     6021.85     85.38 o 
  -1   5   0     8276.76     8860.70     88.78 o 
   0   5   0     3814.32     3751.46     52.24 o 
   1   5   0      500.14      549.46     35.62 o 
   2   5   0      640.51      625.45     20.10 o 
   3   5   0      560.38      523.18     18.50 o 
   4   5   0     7727.95     7559.08    107.63 o 
   5   5   0     4904.34     4888.22     87.52 o 
   6   5   0     2291.88     2296.75     61.51 o 
   7   5   0       24.42       14.23     11.74 o 
   8   5   0      118.93       94.26     24.71 o 
   9   5   0     2786.27     2565.73     75.10 o 
  10   5   0     1358.99     1439.38    103.24 o 
  11   5   0     1684.18     1775.86     69.73 o 
  12   5   0      521.08      536.31     45.04 o 
  13   5   0       68.21       62.84     25.17 o 
  -9   6   0     1052.55     1083.60     71.72 o 
  -8   6   0      449.77      478.84     48.66 o 
  -7   6   0      312.44      333.20     40.32 o 
  -6   6   0      104.67      102.65     31.32 o 
  -5   6   0     1785.29     1711.23     68.63 o 
  -4   6   0     2745.83     2779.90     82.67 o 
  -3   6   0     4352.08     4454.86    268.86 o 
  -2   6   0     1662.75     1706.55     58.47 o 
  -1   6   0        7.34        2.22      8.15 o 
   0   6   0      458.07      505.37     26.16 o 
   1   6   0     7085.51     6999.68     80.97 o 
   2   6   0    11100.90    11323.39    107.81 o 
   3   6   0     6796.87     6918.15     76.86 o 
   4   6   0     4469.08     4500.65    106.64 o 
   5   6   0      152.95      174.90     20.98 o 
   6   6   0       35.99       24.98     17.24 o 
   7   6   0     2374.13     2352.98     68.07 o 
   8   6   0     1669.00     1652.35    108.30 o 
   9   6   0      652.02      584.67     63.90 o 
  10   6   0     1334.94     1351.90     58.93 o 
  11   6   0       92.91       90.99     23.42 o 
  12   6   0      394.92      365.82     40.02 o 
  13   6   0      784.85      879.81     59.04 o 
  -8   7   0       14.06       43.15     25.67 o 
  -7   7   0       54.00       30.54     25.31 o 
  -6   7   0      602.72      625.12     64.05 o 
  -5   7   0     1983.37     1872.13     75.97 o 
  -4   7   0     1808.45     1836.99     72.25 o 
  -3   7   0      399.96      400.74     37.18 o 
  -2   7   0       64.92       77.22     20.09 o 
  -1   7   0     1376.28     1359.32     53.74 o 
   0   7   0     2158.23     2221.82     46.54 o 
   1   7   0     4844.09     4982.23     71.62 o 
   2   7   0     7927.81     7929.39     92.24 o 
   3   7   0     3433.30     3520.66     57.74 o 
   4   7   0       72.23       60.04     10.31 o 
   5   7   0       73.71       52.87     15.50 o 
   6   7   0     2683.46     2602.78    184.47 o 
   7   7   0     2494.03     2398.24    114.11 o 
   8   7   0     2147.75     2036.55     68.17 o 
   9   7   0     1360.74     1419.90     59.99 o 
  10   7   0        7.36       10.36     14.27 o 
  11   7   0      907.14      938.47     55.52 o 
  12   7   0     1159.67     1258.23    164.38 o 
  13   7   0      580.50      594.03     53.25 o 
  -7   8   0      837.62      856.59     66.90 o 
  -6   8   0     1161.82     1259.45    108.05 o 
  -5   8   0     2017.75     1921.32     81.52 o 
  -4   8   0      533.78      506.90     45.83 o 
  -3   8   0      360.43      354.55     38.50 o 
  -2   8   0     3961.13     3881.44    100.58 o 
  -1   8   0     2080.00     2108.58     70.75 o 
   0   8   0     2658.21     2842.65     79.48 o 
   1   8   0     1042.33     1026.42     34.79 o 
   2   8   0      881.76      890.92     84.27 o 
   3   8   0       41.48       34.22     15.68 o 
   4   8   0      776.13      704.15     38.34 o 
   5   8   0     7061.54     7203.31    125.95 o 
   6   8   0     2860.23     2774.40     77.80 o 
   7   8   0     1272.52     1296.51     95.97 o 
   8   8   0      117.69      104.17     20.54 o 
   9   8   0      445.49      378.77     46.21 o 
  10   8   0     1018.70     1060.76    167.88 o 
  11   8   0     1046.77     1135.01     61.56 o 
  12   8   0     1239.15     1344.36    162.47 o 
  13   8   0      169.54      191.01     35.89 o 
  -6   9   0      426.58      404.71     51.43 o 
  -5   9   0      221.88      179.64     36.90 o 
  -4   9   0      144.78      186.37     35.48 o 
  -3   9   0     1948.73     1968.70     79.41 o 
  -2   9   0     2669.86     2735.12     90.84 o 
  -1   9   0     5611.43     5645.07    248.62 o 
   0   9   0       87.17      112.83     24.05 o 
   1   9   0       58.69       54.46     19.30 o 
   2   9   0      817.43      789.47     32.79 o 
   3   9   0     2592.60     2510.33     72.69 o 
   4   9   0     5197.39     4967.01    105.13 o 
   5   9   0     2835.70     2692.45     78.20 o 
   6   9   0     1142.92     1182.26     53.33 o 
   7   9   0        7.64       23.83     13.06 o 
   8   9   0     1249.23     1150.06     55.01 o 
   9   9   0      819.75      819.23     49.98 o 
  10   9   0     1217.67     1210.88     94.62 o 
  11   9   0      805.78      845.63     57.80 o 
  12   9   0       91.49       42.92     37.89 o 
  13   9   0        0.53       -1.51     24.46 o 
  -5  10   0      414.28      359.62     49.79 o 
  -4  10   0     1570.64     1746.90     83.65 o 
  -3  10   0     1193.74     1164.51     67.93 o 
  -2  10   0      882.20      805.12     57.04 o 
  -1  10   0       32.56       47.16     33.18 o 
   0  10   0      102.61       58.93     30.52 o 
   1  10   0     1926.69     1879.85    103.24 o 
   2  10   0     2246.51     2380.04     77.42 o 
   3  10   0     2994.31     3058.17     85.23 o 
   4  10   0     1117.03     1158.12     53.86 o 
   5  10   0       93.82       59.94     28.01 o 
   6  10   0        6.38      -10.13     10.78 o 
   7  10   0     1443.41     1480.15    102.03 o 
   8  10   0     2619.27     2712.01     88.86 o 
   9  10   0     1669.11     1722.57     72.77 o 
  10  10   0      583.51      491.64     47.96 o 
  11  10   0        7.20       10.26     18.35 o 
  12  10   0      158.95      114.44     31.33 o 
  -3  11   0      373.76      385.25     74.92 o 
  -2  11   0        0.17      -30.13     24.36 o 
  -1  11   0      197.54      184.67     36.03 o 
   0  11   0      951.62      954.04     79.78 o 
   1  11   0     2845.77     2991.03    151.14 o 
   2  11   0     2869.08     2970.08    148.64 o 
   3  11   0      399.88      339.27     62.74 o 
   4  11   0      240.39      211.79     45.10 o 
   5  11   0      353.19      459.50     39.99 o 
   6  11   0      331.24      304.31     35.27 o 
   7  11   0      730.41      739.07     94.01 o 
   8  11   0      685.29      691.50     51.16 o 
   9  11   0      386.73      441.04    130.65 o 
  10  11   0      206.25      190.12     32.15 o 
  11  11   0      814.08      803.39     59.21 o 
  -2  12   0      825.47      858.45     67.45 o 
  -1  12   0     1152.82     1301.47     75.40 o 
   0  12   0     1238.81     1484.79    119.67 o 
   1  12   0      762.93      725.46     90.01 o 
   2  12   0       29.09        2.31     32.17 o 
   3  12   0      256.70      136.41     51.82 o 
   4  12   0      955.68      963.40     96.42 o 
   5  12   0      976.16     1002.39     57.77 o 
   6  12   0      468.64      527.91     45.73 o 
   7  12   0      284.68      311.93     38.89 o 
   8  12   0        3.83        4.94     16.54 o 
   9  12   0      533.04      554.33     50.85 o 
  10  12   0      599.32      577.38     52.27 o 
   1  13   0       34.13       46.00     44.80 o 
   2  13   0      290.98      359.92     73.97 o 
   3  13   0      846.62      900.96    100.63 o 
   4  13   0     1131.04     1038.27    105.84 o 
   5  13   0      973.42     1052.60    106.94 o 
   6  13   0      153.77      201.44     40.39 o 
   7  13   0      125.71      144.96     33.03 o 
   8  13   0      819.93      814.90     59.99 o 
  -7 -13   1      136.88      131.97     30.97 o 
  -6 -13   1      120.04      151.49     33.87 o 
  -5 -13   1      249.02      219.30     61.14 o 
  -4 -13   1      541.89      601.17     87.60 o 
  -3 -13   1      662.09      885.22    102.83 o 
  -2 -13   1      378.85      323.04     73.27 o 
 -10 -12   1      954.04      979.02     66.37 o 
  -9 -12   1     1101.51     1050.55     69.01 o 
  -8 -12   1      434.23      402.87     45.36 o 
  -7 -12   1       80.64       89.44     24.59 o 
  -6 -12   1      224.90      189.41     35.28 o 
  -5 -12   1     1294.17     1352.19     66.70 o 
  -4 -12   1     1594.96     1628.82    115.76 o 
  -3 -12   1      506.05      467.27     74.77 o 
  -2 -12   1       19.13      -24.16     35.48 o 
  -1 -12   1       74.82       55.93     42.60 o 
   0 -12   1      623.14      554.97     85.70 o 
   1 -12   1     1094.98     1130.21     73.98 o 
 -11 -11   1      930.76      940.56     64.60 o 
 -10 -11   1       80.42       47.06     22.00 o 
  -9 -11   1        0.77      -11.64     12.77 o 
  -8 -11   1      447.55      395.12     42.57 o 
  -7 -11   1      995.31     1050.73     60.75 o 
  -6 -11   1      996.23     1102.05     84.54 o 
  -5 -11   1     1455.17     1482.65     66.38 o 
  -4 -11   1      752.90      712.21     47.10 o 
  -3 -11   1      133.41       80.98     38.79 o 
  -2 -11   1      170.95      195.15     53.62 o 
  -1 -11   1     1248.55     1356.60    108.25 o 
   0 -11   1     1468.97     1417.56    107.70 o 
   1 -11   1     1050.33     1182.28     69.61 o 
   2 -11   1      468.15      525.18     62.24 o 
   3 -11   1       71.49       91.62     31.26 o 
 -12 -10   1      470.52      415.86     48.60 o 
 -11 -10   1       38.51       24.45     18.40 o 
 -10 -10   1       81.31       52.58     22.08 o 
  -9 -10   1     1103.59      967.31     57.28 o 
  -8 -10   1     2800.20     2966.66     95.12 o 
  -7 -10   1     1745.73     1877.82    138.42 o 
  -6 -10   1     1023.15     1011.57     75.42 o 
  -5 -10   1      258.15      277.12     32.49 o 
  -4 -10   1      141.84       93.58     21.94 o 
  -3 -10   1     2314.19     2353.73     76.60 o 
  -2 -10   1     6052.72     6025.25    201.66 o 
  -1 -10   1     3484.35     3803.15    102.44 o 
   0 -10   1      640.52      695.67    126.84 o 
   1 -10   1       44.12       41.50     39.79 o 
   2 -10   1      186.11      241.78     38.48 o 
   3 -10   1      639.31      646.95     59.13 o 
   4 -10   1     1180.79     1303.29     89.15 o 
 -12  -9   1        0.52       13.57     19.67 o 
 -11  -9   1      212.07      224.12     35.73 o 
 -10  -9   1      652.14      609.52     48.55 o 
  -9  -9   1      783.94      858.32     52.32 o 
  -8  -9   1     1755.45     1658.84    106.49 o 
  -7  -9   1      500.20      497.38     56.43 o 
  -6  -9   1      199.19      211.69     78.43 o 
  -5  -9   1     1981.90     1924.51     67.47 o 
  -4  -9   1     4502.98     4627.31    104.28 o 
  -3  -9   1     4885.23     4847.76    104.56 o 
  -2  -9   1     1193.67     1148.94     39.80 o 
  -1  -9   1      249.44      268.90     32.01 o 
   0  -9   1      410.49      379.10     52.27 o 
   1  -9   1     3243.32     3329.56     97.25 o 
   2  -9   1     1410.69     1490.46     87.35 o 
   3  -9   1     2919.72     2946.38     99.27 o 
   4  -9   1      946.46      844.07     60.46 o 
   5  -9   1      111.94      141.05     35.07 o 
   6  -9   1       58.11       31.65     28.96 o 
 -13  -8   1       77.04       18.65     21.01 o 
 -12  -8   1      462.68      378.53     43.95 o 
 -11  -8   1     1109.02     1284.26     80.23 o 
 -10  -8   1      486.32      549.84     46.00 o 
  -9  -8   1      167.03      183.08     28.97 o 
  -8  -8   1       97.20       49.77     16.23 o 
  -7  -8   1      587.67      622.55     45.15 o 
  -6  -8   1     2490.19     2424.89    101.33 o 
  -5  -8   1     2953.65     2832.21     79.03 o 
  -4  -8   1     4029.40     3941.17     91.16 o 
  -3  -8   1      732.56      754.05     29.99 o 
  -2  -8   1       53.70       67.15     13.79 o 
  -1  -8   1     1289.63     1259.19     58.70 o 
   0  -8   1     5411.14     5387.98    153.30 o 
   1  -8   1     3113.58     3125.14     88.41 o 
   2  -8   1     7648.67     7566.63    146.94 o 
   3  -8   1      506.71      483.09     44.05 o 
   4  -8   1        0.99       -7.70     17.21 o 
   5  -8   1      735.05      760.24     58.32 o 
   6  -8   1      793.38      838.64     63.81 o 
   7  -8   1     1117.09     1230.03     77.35 o 
 -13  -7   1      661.50      649.28     54.98 o 
 -12  -7   1     1079.92     1138.54     62.75 o 
 -11  -7   1     1424.99     1355.75     64.40 o 
 -10  -7   1      978.65      973.25     53.05 o 
  -9  -7   1       40.39        8.06     13.58 o 
  -8  -7   1     1724.48     1633.15     62.60 o 
  -7  -7   1     4136.01     4052.77     94.66 o 
  -6  -7   1     2455.69     2427.37     70.81 o 
  -5  -7   1     3167.99     3152.98     78.60 o 
  -4  -7   1     1258.69     1305.53     84.34 o 
  -3  -7   1     2511.62     2537.19     48.66 o 
  -2  -7   1     2671.80     2801.91     53.38 o 
  -1  -7   1     6516.59     6514.78     86.06 o 
   0  -7   1     7939.88     8054.81     98.57 o 
   1  -7   1     4147.10     4205.48     96.14 o 
   2  -7   1      283.01      312.01     33.33 o 
   3  -7   1      260.39      267.43     47.16 o 
   4  -7   1     2066.23     2120.57     78.55 o 
   5  -7   1     1807.52     1802.44    158.41 o 
   6  -7   1      623.55      624.55     60.44 o 
   7  -7   1      564.73      578.98     54.82 o 
   8  -7   1       37.32       18.03     22.55 o 
 -13  -6   1     1790.83     1921.46     82.04 o 
 -12  -6   1      403.28      378.53     45.45 o 
 -11  -6   1      168.04       73.08     38.74 o 
 -10  -6   1      979.71     1006.51     58.63 o 
  -9  -6   1     5297.70     5336.70    115.76 o 
  -8  -6   1     6632.32     6263.76    120.77 o 
  -7  -6   1     4914.30     4816.60    150.19 o 
  -6  -6   1      765.86      706.38     38.23 o 
  -5  -6   1        0.93        6.74     10.73 o 
  -4  -6   1     2187.69     2069.75     57.91 o 
  -3  -6   1     5471.62     5387.48     67.38 o 
  -2  -6   1    19404.64    20091.13    163.99 o 
  -1  -6   1     3205.36     3181.49     61.49 o 
   0  -6   1     2602.15     2651.88     49.60 o 
   1  -6   1      542.82      618.65     25.56 o 
   2  -6   1     2193.19     2231.73     68.20 o 
   3  -6   1     2875.52     2893.72     81.94 o 
   4  -6   1     4069.31     4076.78    127.64 o 
   5  -6   1      990.02      916.95     73.22 o 
   6  -6   1      368.62      345.35     40.44 o 
   7  -6   1       12.18       -6.21     14.14 o 
   8  -6   1      408.73      420.34     47.30 o 
   9  -6   1      496.75      503.95    146.33 o 
 -13  -5   1      198.72      164.15     33.45 o 
 -12  -5   1      220.05      174.03     40.99 o 
 -11  -5   1     1060.07     1123.00     57.27 o 
 -10  -5   1     2138.72     2113.87     72.99 o 
  -9  -5   1     1580.33     1598.43     92.56 o 
  -8  -5   1     1551.71     1453.53     55.57 o 
  -7  -5   1      645.15      679.51     37.17 o 
  -6  -5   1      930.23      941.88     40.50 o 
  -5  -5   1     3433.18     3435.15    102.78 o 
  -4  -5   1    11042.16    11008.07    139.43 o 
  -3  -5   1    24283.33    25072.67    181.07 o 
  -2  -5   1     7753.95     7825.58     81.43 o 
  -1  -5   1     1283.95     1379.95     32.07 o 
   0  -5   1      276.97      327.66     17.46 o 
   1  -5   1     2894.59     2830.34     48.06 o 
   2  -5   1     4520.54     4353.96     73.34 o 
   3  -5   1     4201.31     4247.65     93.84 o 
   4  -5   1     1695.16     1742.30     62.96 o 
   5  -5   1       58.44       17.19     18.54 o 
   6  -5   1      442.51      520.87     43.60 o 
   7  -5   1     1230.26     1215.20     62.44 o 
   8  -5   1     1964.05     1969.11     82.16 o 
   9  -5   1     1140.10     1147.34     70.86 o 
  10  -5   1      384.44      449.60     79.03 o 
 -13  -4   1      120.31      107.68     43.50 o 
 -12  -4   1     1958.39     1811.73     88.30 o 
 -11  -4   1     2193.24     2271.90     77.82 o 
 -10  -4   1     1573.78     1617.72     63.04 o 
  -9  -4   1      531.87      508.12     61.69 o 
  -8  -4   1        5.78       20.40     17.64 o 
  -7  -4   1     5324.18     5183.68     97.28 o 
  -6  -4   1     4965.40     4628.45    180.31 o 
  -5  -4   1    13646.29    13284.86    156.29 o 
  -4  -4   1     3252.12     3171.57     86.20 o 
  -3  -4   1      569.94      548.59     25.72 o 
  -2  -4   1       98.33      135.74     10.24 o 
  -1  -4   1     4720.32     4877.34     57.55 o 
   0  -4   1     5607.97     5485.16     62.96 o 
   1  -4   1    12332.51    12431.91    109.66 o 
   2  -4   1     2259.28     2258.22     40.37 o 
   3  -4   1      904.48      856.04     26.04 o 
   4  -4   1        9.78       17.88     14.24 o 
   5  -4   1     1291.03     1313.63     55.06 o 
   6  -4   1     1595.79     1622.32     62.73 o 
   7  -4   1     1007.92     1088.97     56.20 o 
   8  -4   1     2363.72     2415.11     92.16 o 
   9  -4   1      339.12      337.92     42.53 o 
  10  -4   1       76.69       71.24     27.89 o 
 -13  -3   1     1106.85      973.02     95.52 o 
 -12  -3   1      709.30      698.82    126.79 o 
 -11  -3   1      918.06      938.90     65.25 o 
 -10  -3   1      239.48      274.09     30.68 o 
  -9  -3   1      247.93      209.96     25.06 o 
  -8  -3   1     1617.26     1589.59    129.85 o 
  -7  -3   1     2883.61     2771.17     73.25 o 
  -6  -3   1    13576.59    13477.47    130.40 o 
  -5  -3   1     3053.86     2845.62     60.23 o 
  -4  -3   1      162.76      168.95     16.25 o 
  -3  -3   1     1305.39     1351.56     36.09 o 
  -2  -3   1     7061.78     7700.01     91.78 o 
  -1  -3   1     3050.81     3073.97     65.83 o 
   0  -3   1     6729.21     6741.92     78.20 o 
   1  -3   1     2420.62     2469.45     53.69 o 
   2  -3   1      274.67      304.66     15.96 o 
   3  -3   1       74.10       74.21      9.18 o 
   4  -3   1     2482.86     2394.98     66.34 o 
   5  -3   1     4497.26     4512.33     94.79 o 
   6  -3   1     3376.06     3242.68     84.44 o 
   7  -3   1     2265.95     2245.45     74.50 o 
   8  -3   1      264.74      278.00     33.76 o 
   9  -3   1      437.44      439.14     72.42 o 
  10  -3   1      947.26      928.35     62.49 o 
  11  -3   1      940.07      933.02     66.17 o 
 -13  -2   1      513.29      591.05     80.68 o 
 -12  -2   1     1227.44     1275.01     97.92 o 
 -11  -2   1       50.23       10.49     32.17 o 
 -10  -2   1       36.97       47.32     17.64 o 
  -9  -2   1     2454.50     2282.71     67.21 o 
  -8  -2   1     2248.21     2099.15     46.59 o 
  -7  -2   1     4894.32     4620.99    111.83 o 
  -6  -2   1      739.89      766.16     25.84 o 
  -5  -2   1       28.18       10.29      7.67 o 
  -4  -2   1     4955.66     4754.86     53.23 o 
  -3  -2   1     8862.35     8677.99     97.94 o 
  -2  -2   1      199.39      225.04     16.79 o 
  -1  -2   1    15695.92    16335.77    112.09 o 
   0  -2   1     4423.76     4484.39     45.00 o 
   1  -2   1       56.55       30.48     16.32 o 
   2  -2   1     2627.90     2514.86     35.96 o 
   3  -2   1     9218.42     9186.45    119.98 o 
   4  -2   1    10712.74    10771.19     99.86 o 
   5  -2   1     4032.18     3959.18     91.41 o 
   6  -2   1      767.21      718.93     26.18 o 
   7  -2   1      566.16      579.17     39.44 o 
   8  -2   1      829.68      912.07     48.76 o 
   9  -2   1     1603.46     1604.15     67.75 o 
  10  -2   1     1689.55     1664.89     74.38 o 
  11  -2   1      429.89      436.73     51.52 o 
 -13  -1   1      147.99       82.69     41.09 o 
 -12  -1   1      189.95      143.63     46.91 o 
 -11  -1   1      249.17      142.02     41.90 o 
 -10  -1   1     3079.76     3021.76     81.11 o 
  -9  -1   1     2362.14     2383.23     80.18 o 
  -8  -1   1      987.72      941.08     32.42 o 
  -7  -1   1      945.12      978.20     30.60 o 
  -6  -1   1      838.54      817.09     25.54 o 
  -5  -1   1     4401.51     4404.42     55.75 o 
  -4  -1   1     8365.70     8406.21     76.53 o 
  -3  -1   1     5214.23     5231.76     50.19 o 
  -2  -1   1     3882.42     4035.85     51.35 o 
  -1  -1   1      823.99      657.13     36.93 o 
   0  -1   1     4851.26     4961.13     41.86 o 
   1  -1   1     4593.56     4782.59     44.32 o 
   2  -1   1    14317.92    14273.92    105.36 o 
   3  -1   1     1994.98     1937.70     31.50 o 
   4  -1   1    12774.06    13166.61    149.91 o 
   5  -1   1      496.65      520.67     27.01 o 
   6  -1   1      994.85     1024.77     61.42 o 
   7  -1   1     1384.07     1293.32     42.97 o 
   8  -1   1     1304.01     1393.16     57.74 o 
   9  -1   1      512.77      579.90     42.98 o 
  10  -1   1      472.21      472.77     43.55 o 
  11  -1   1        9.93       13.44     17.59 o 
  12  -1   1      252.62      285.26     41.11 o 
 -13   0   1      202.39      157.76     51.62 o 
 -12   0   1      727.23      760.03     83.69 o 
 -11   0   1     1208.68     1393.78     97.42 o 
 -10   0   1      278.31      346.31     35.85 o 
  -9   0   1      729.97      765.34     45.78 o 
  -8   0   1        2.65       16.43     10.13 o 
  -7   0   1     2440.27     2471.10     49.01 o 
  -6   0   1    12649.43    12932.39    142.74 o 
  -5   0   1     3929.88     3716.90     51.85 o 
  -4   0   1     1176.57     1132.29     24.84 o 
  -3   0   1     7626.32     7455.07     65.96 o 
  -2   0   1      536.52      502.39     12.18 o 
   1   0   1     7701.43     8150.40    105.04 o 
   2   0   1    25679.81    25540.84    163.03 o 
   3   0   1      940.67     1003.64     27.53 o 
   4   0   1      749.07      752.81     21.17 o 
   5   0   1     3155.19     3113.24     48.21 o 
   6   0   1     4135.76     4222.19     62.11 o 
   7   0   1     6233.96     5889.24     80.24 o 
   8   0   1      438.00      440.60     35.38 o 
   9   0   1      244.69      213.03     28.72 o 
  10   0   1      103.72       81.19     19.85 o 
  11   0   1      373.41      390.07     40.88 o 
  12   0   1      757.76      765.15     86.10 o 
 -12   1   1      727.68      875.90     94.92 o 
 -11   1   1      419.05      456.41     44.87 o 
 -10   1   1       26.28        1.78     15.35 o 
  -9   1   1      137.15      123.61     23.46 o 
  -8   1   1     1251.15     1292.73     53.78 o 
  -7   1   1     4583.18     4431.18     67.23 o 
  -6   1   1     3886.61     3751.13     56.97 o 
  -5   1   1       19.83       13.18      5.48 o 
  -4   1   1      821.86      834.20     17.58 o 
  -3   1   1     1404.23     1494.84     26.07 o 
  -2   1   1     4640.56     4713.87     61.05 o 
  -1   1   1    23502.94    25365.20    197.55 o 
   1   1   1     3635.80     3760.38     56.63 o 
   2   1   1     3985.09     4267.52     58.64 o 
   3   1   1       18.17       34.12      5.70 o 
   4   1   1     3338.05     3332.74     44.34 o 
   5   1   1     7722.67     7798.82     81.11 o 
   6   1   1     5350.39     5095.60     67.73 o 
   7   1   1     2368.49     2386.80     73.08 o 
   8   1   1       25.90       14.41      8.42 o 
   9   1   1     1617.83     1493.68     37.35 o 
  10   1   1     2657.12     2689.70     52.77 o 
  11   1   1     1216.61     1215.48     58.87 o 
  12   1   1      734.44      777.98     80.88 o 
  13   1   1      191.74      112.86     48.81 o 
 -12   2   1       94.85       64.69     25.91 o 
 -11   2   1       47.98        4.09     16.76 o 
 -10   2   1      915.48      879.64     62.69 o 
  -9   2   1     1495.59     1525.60     64.86 o 
  -8   2   1     2012.92     2043.10     71.43 o 
  -7   2   1     2291.28     2239.51    126.79 o 
  -6   2   1      692.75      674.21     24.19 o 
  -5   2   1     2626.99     2898.71    117.32 o 
  -4   2   1    11928.91    12447.01     86.53 o 
  -3   2   1     5826.54     5551.17     83.03 o 
  -2   2   1    22252.33    22068.85    196.11 o 
  -1   2   1    11774.10    12256.70    117.65 o 
   0   2   1     1663.03     1658.95     30.22 o 
   1   2   1     4896.03     4927.45     54.19 o 
   2   2   1     1336.90     1280.84     26.56 o 
   3   2   1    23416.11    23973.86    171.10 o 
   4   2   1     5998.63     5705.58     59.62 o 
   5   2   1     8272.31     8461.78     83.61 o 
   6   2   1     1493.92     1574.48     35.25 o 
   7   2   1      351.96      317.95     19.26 o 
   8   2   1     1695.25     1695.09     63.67 o 
   9   2   1     2965.15     2957.76     52.06 o 
  10   2   1     3685.87     3808.36     80.65 o 
  11   2   1     1049.67      993.72     50.45 o 
  12   2   1       67.03       89.50     35.68 o 
  13   2   1      191.22      210.08     52.92 o 
 -11   3   1      477.22      455.28     67.25 o 
 -10   3   1     1336.53     1313.71     85.09 o 
  -9   3   1     1461.08     1517.62     68.14 o 
  -8   3   1      675.68      577.46     60.14 o 
  -7   3   1      210.37      221.21     28.92 o 
  -6   3   1      741.69      650.00     38.53 o 
  -5   3   1     5206.94     5074.39    125.89 o 
  -4   3   1     3392.56     3049.36    168.53 o 
  -3   3   1    25976.78    25223.75    441.91 o 
  -2   3   1     1382.04     1358.04     38.90 o 
  -1   3   1      562.98      555.68     23.50 o 
   0   3   1     1824.30     1796.66     25.83 o 
   1   3   1    19968.99    19780.71    142.51 o 
   2   3   1    11143.42    11228.38     85.76 o 
   3   3   1     3374.08     3378.23     88.65 o 
   4   3   1      871.83      901.42     20.66 o 
   5   3   1        7.86        8.12      5.30 o 
   6   3   1    10827.14    11144.42     91.91 o 
   7   3   1     5148.02     5116.23     60.98 o 
   8   3   1     1908.37     1921.15     39.05 o 
   9   3   1     1028.22     1054.03     31.41 o 
  10   3   1      720.55      710.91     34.56 o 
  11   3   1        2.98        3.34     12.46 o 
  12   3   1     1960.37     2036.49     75.32 o 
  13   3   1      522.87      451.23     69.26 o 
 -11   4   1      518.22      476.19     97.32 o 
 -10   4   1      717.65      669.47     83.09 o 
  -9   4   1       61.34       44.54     20.30 o 
  -8   4   1        1.10       19.14     16.74 o 
  -7   4   1     1083.15     1017.37     52.36 o 
  -6   4   1     5820.39     5753.56    118.08 o 
  -5   4   1     4978.02     4718.51    100.07 o 
  -4   4   1     5547.17     5393.23    124.13 o 
  -3   4   1     6345.57     6382.72    104.73 o 
  -2   4   1      254.77      307.81     22.87 o 
  -1   4   1     2645.87     2634.70     35.08 o 
   0   4   1     6211.42     6508.75     64.01 o 
   1   4   1    12435.16    12465.55     99.91 o 
   2   4   1     5706.42     5695.36     50.36 o 
   3   4   1     1586.16     1696.94     37.06 o 
   4   4   1      579.62      650.10     21.20 o 
   5   4   1     5646.18     5523.89     73.10 o 
   6   4   1    13541.72    13412.90    141.76 o 
   7   4   1     4176.61     4275.36     54.70 o 
   8   4   1      970.10     1050.91     47.06 o 
   9   4   1      119.73      133.98     18.36 o 
  10   4   1      379.83      349.64     27.98 o 
  11   4   1     3525.91     3497.10     76.78 o 
  12   4   1     1329.19     1351.85     63.50 o 
  13   4   1     1086.26     1175.60     63.04 o 
 -10   5   1       29.43       20.69     21.40 o 
  -9   5   1      399.40      299.03     44.30 o 
  -8   5   1     2861.97     2797.59     95.02 o 
  -7   5   1     2451.85     2615.17     86.60 o 
  -6   5   1     3389.92     3112.24     89.29 o 
  -5   5   1      601.37      563.36     40.17 o 
  -4   5   1        0.55       -2.70     11.86 o 
  -3   5   1      741.23      726.47     37.88 o 
  -2   5   1     8777.42     8455.08    124.79 o 
  -1   5   1    12010.91    11926.60    171.98 o 
   0   5   1     5175.75     5336.69     61.23 o 
   1   5   1     2474.58     2322.21     38.52 o 
   2   5   1      329.49      307.69     23.20 o 
   3   5   1     1443.29     1348.19     25.46 o 
   4   5   1     1513.81     1387.37     34.00 o 
   5   5   1     8925.42     8844.76     99.05 o 
   6   5   1     4449.42     4323.70     68.53 o 
   7   5   1      595.11      641.12     28.66 o 
   8   5   1       96.85       99.03     15.89 o 
   9   5   1      963.56     1000.27     38.79 o 
  10   5   1     1119.42     1124.99     43.23 o 
  11   5   1     2257.51     2395.65     79.37 o 
  12   5   1     1626.04     1518.59     67.39 o 
  13   5   1        3.45       11.15     19.49 o 
  -9   6   1     1574.21     1647.92    165.43 o 
  -8   6   1     1024.24     1139.33     69.13 o 
  -7   6   1     1084.30     1026.43    103.49 o 
  -6   6   1      165.60      218.75     31.78 o 
  -5   6   1      186.70      185.77     28.63 o 
  -4   6   1     2893.50     2677.75     86.00 o 
  -3   6   1     4655.92     4554.60    164.73 o 
  -2   6   1    16265.55    16680.78    266.41 o 
  -1   6   1     7281.61     7398.59     79.99 o 
   0   6   1        1.34        2.03      7.99 o 
   1   6   1     1095.58     1158.30     41.95 o 
   2   6   1     6598.63     6599.72     75.43 o 
   3   6   1     5625.26     5587.35     66.73 o 
   4   6   1     6848.58     6817.06    128.30 o 
   5   6   1     2958.88     2761.34     53.81 o 
   6   6   1       81.06       64.50     15.27 o 
   7   6   1     2234.06     2276.52     53.72 o 
   8   6   1     1220.90     1114.35     40.42 o 
   9   6   1     3553.65     3515.63     73.55 o 
  10   6   1     1660.48     1726.39     66.42 o 
  11   6   1      592.00      662.82     46.68 o 
  12   6   1       35.13       24.46     18.11 o 
  13   6   1      137.45      189.11     33.33 o 
  -8   7   1      298.02      270.65     68.96 o 
  -7   7   1       29.98       62.20     38.84 o 
  -6   7   1      427.99      335.61     40.30 o 
  -5   7   1     2021.05     2064.01     78.31 o 
  -4   7   1     2823.52     2636.71     83.34 o 
  -3   7   1     1435.78     1556.40     62.72 o 
  -2   7   1      919.22     1012.94     63.75 o 
  -1   7   1      251.33      242.46     27.14 o 
   0   7   1     2634.92     2535.44     52.79 o 
   1   7   1     4443.93     4537.54     65.69 o 
   2   7   1    11530.43    11918.06    116.61 o 
   3   7   1     3129.27     3173.43     74.39 o 
   4   7   1       40.33       61.05     10.28 o 
   5   7   1     1016.51     1044.52     43.61 o 
   6   7   1     3063.40     2899.29     74.27 o 
   7   7   1     2557.85     2350.77     69.86 o 
   8   7   1      770.18      766.53     42.52 o 
   9   7   1     1243.20     1256.56     55.85 o 
  10   7   1      219.74      211.16     30.33 o 
  11   7   1      211.47      234.99     33.80 o 
  12   7   1      881.19      824.20     54.85 o 
  13   7   1      548.51      491.75    111.91 o 
  -8   8   1       76.46       89.41     30.61 o 
  -7   8   1      465.09      411.48     49.77 o 
  -6   8   1     1098.44     1112.29     68.71 o 
  -5   8   1     1489.24     1308.91    111.70 o 
  -4   8   1      431.97      470.55     47.51 o 
  -3   8   1       28.65       27.41     17.63 o 
  -2   8   1     1165.02     1175.19     74.77 o 
  -1   8   1     2129.13     2247.83     73.11 o 
   0   8   1     3184.32     3155.38     81.74 o 
   1   8   1     1913.27     1973.07     68.03 o 
   2   8   1      900.78      845.91     30.24 o 
   3   8   1       19.62       20.06      9.89 o 
   4   8   1     2534.26     2509.25     93.46 o 
   5   8   1     2260.42     2312.68     67.43 o 
   6   8   1     3137.12     3074.63     80.04 o 
   7   8   1     1479.40     1494.00     93.91 o 
   8   8   1     1365.77     1256.63     56.98 o 
   9   8   1     1479.27     1435.19     60.88 o 
  10   8   1      653.82      605.29     45.28 o 
  11   8   1     2087.71     2112.85     80.26 o 
  12   8   1     1407.00     1482.22     71.35 o 
  13   8   1      577.00      494.08     49.95 o 
  -7   9   1      719.02      705.44    103.54 o 
  -6   9   1      909.47      863.73     66.42 o 
  -5   9   1      167.97      128.38     32.41 o 
  -4   9   1       12.14       18.83     20.57 o 
  -3   9   1      663.41      650.66     49.67 o 
  -2   9   1     4114.49     4063.94    107.64 o 
  -1   9   1     2730.21     2649.13     83.35 o 
   0   9   1      916.78      955.91     50.68 o 
   1   9   1      366.04      436.39     36.35 o 
   2   9   1       30.85       32.55     11.71 o 
   3   9   1     1873.18     1770.99     45.29 o 
   4   9   1     2658.59     2630.08     73.21 o 
   5   9   1     3496.46     3519.49    104.74 o 
   6   9   1     1850.02     1865.52    132.40 o 
   7   9   1       11.19       15.14     18.64 o 
   8   9   1       84.16       65.41     18.71 o 
   9   9   1      455.91      452.86     40.00 o 
  10   9   1      710.95      624.00     47.33 o 
  11   9   1      518.40      450.35     44.87 o 
  12   9   1      438.86      450.15     76.42 o 
  13   9   1       29.94       55.02     25.82 o 
  -5  10   1      432.11      313.30     45.89 o 
  -4  10   1     1843.54     1777.47     82.83 o 
  -3  10   1     2294.00     2215.03     90.66 o 
  -2  10   1     1201.53     1247.45     64.57 o 
  -1  10   1     1285.77     1199.86     61.96 o 
   0  10   1       29.47       40.82     30.12 o 
   1  10   1     1324.92     1366.97     98.02 o 
   2  10   1     1084.79     1200.53     54.77 o 
   3  10   1     2890.17     2853.92    128.19 o 
   4  10   1     1766.40     1836.63     64.93 o 
   5  10   1     1056.36     1073.23     83.84 o 
   6  10   1       12.52       -1.73     17.44 o 
   7  10   1      802.17      764.34     46.55 o 
   8  10   1     2480.02     2443.36     82.97 o 
   9  10   1     1713.55     1820.10     98.37 o 
  10  10   1     1093.39     1041.37     60.64 o 
  11  10   1      305.22      286.55     44.60 o 
  12  10   1        0.79       -9.82     19.89 o 
  -4  11   1     1158.34     1187.80     78.23 o 
  -3  11   1      467.07      410.83     50.66 o 
  -2  11   1       73.14       47.30     56.43 o 
  -1  11   1       24.15       28.36     22.19 o 
   0  11   1      126.10      120.29     36.33 o 
   1  11   1      785.23      813.49     52.83 o 
   2  11   1     3353.37     3377.31    155.66 o 
   3  11   1     1071.34     1037.77     85.60 o 
   4  11   1       87.42       57.54     18.50 o 
   5  11   1        2.03        4.33     11.84 o 
   6  11   1      601.27      643.84     45.37 o 
   7  11   1     1995.31     2051.91     76.47 o 
   8  11   1     1595.56     1644.13     75.92 o 
   9  11   1      735.87      693.76     66.00 o 
  10  11   1        2.41        0.26     13.74 o 
  11  11   1      354.58      282.29     39.09 o 
  12  11   1      524.44      517.56     51.65 o 
  -2  12   1      197.78      139.69     62.39 o 
  -1  12   1      715.72      798.12     62.17 o 
   0  12   1     1534.05     1639.86     79.95 o 
   1  12   1     2461.94     2346.05    140.22 o 
   2  12   1      624.69      574.91     80.08 o 
   3  12   1      134.41       82.69     43.40 o 
   4  12   1     1412.09     1236.42     97.52 o 
   5  12   1     1358.65     1418.85     64.55 o 
   6  12   1     1662.03     1743.97     72.10 o 
   7  12   1      922.96      995.91     57.92 o 
   8  12   1      114.98       98.03     22.53 o 
   9  12   1       14.33       25.09     18.45 o 
  10  12   1      392.03      377.35     67.96 o 
  11  12   1     1436.71     1340.41     73.20 o 
   0  13   1      921.84      885.02    104.14 o 
   1  13   1      378.68      253.78     68.46 o 
   2  13   1        6.78       -6.01     32.57 o 
   3  13   1      161.72      101.43     48.21 o 
   4  13   1      837.93      865.58     93.51 o 
   5  13   1      815.97      729.16     87.50 o 
   6  13   1      619.41      552.38     47.63 o 
   7  13   1      133.77       65.76     22.77 o 
   8  13   1      152.81      184.96     34.11 o 
   9  13   1      889.34      660.16     55.12 o 
   4  14   1      956.57      982.94    107.24 o 
   5  14   1      221.18      166.78     51.22 o 
   6  14   1        6.88       41.49     30.57 o 
  -5 -13   2      128.53      165.28     59.13 o 
  -9 -12   2      718.31      770.08     61.09 o 
  -8 -12   2      134.63      117.07     37.34 o 
  -7 -12   2        8.11       -1.71     19.30 o 
  -6 -12   2      247.16      202.12     34.55 o 
  -5 -12   2     1660.07     1776.33     77.40 o 
  -4 -12   2     1213.61     1094.60    104.64 o 
  -3 -12   2     1455.84     1591.33    118.47 o 
  -2 -12   2      386.35      458.15     80.68 o 
  -1 -12   2        1.61       -7.62     36.38 o 
   0 -12   2      265.02      218.00     63.95 o 
 -10 -11   2      447.55      457.30     64.75 o 
  -9 -11   2      426.58      542.08     51.21 o 
  -8 -11   2       62.57       80.32     26.10 o 
  -7 -11   2      905.42      891.46     59.07 o 
  -6 -11   2     1633.89     1605.77     72.38 o 
  -5 -11   2     1366.64     1321.67     63.95 o 
  -4 -11   2     1458.68     1446.82     66.06 o 
  -3 -11   2      114.45      127.99     47.21 o 
  -2 -11   2      130.88       83.09     45.30 o 
  -1 -11   2      664.62      758.63     86.60 o 
   0 -11   2     1316.59     1205.75    106.94 o 
   1 -11   2     1112.51     1145.27    140.12 o 
   2 -11   2      472.52      593.41     94.97 o 
 -11 -10   2      156.03      106.28     33.13 o 
 -10 -10   2      190.10      162.72     30.59 o 
  -9 -10   2     1197.46     1259.06     76.37 o 
  -8 -10   2     1809.48     1622.49     72.32 o 
  -7 -10   2     2401.23     2327.47     86.20 o 
  -6 -10   2     1238.32     1222.28     59.70 o 
  -5 -10   2      736.24      806.66     49.27 o 
  -4 -10   2       73.36       53.36     18.16 o 
  -3 -10   2       26.21       26.89     16.59 o 
  -2 -10   2      255.92      199.25     48.31 o 
  -1 -10   2     2741.62     2943.61    208.53 o 
   0 -10   2     1248.59     1414.43     70.96 o 
   1 -10   2      381.07      408.94     44.94 o 
   2 -10   2        4.77       17.19     22.30 o 
   3 -10   2      502.95      480.44     52.47 o 
   4 -10   2      749.52      638.82     59.95 o 
 -12  -9   2       54.38       66.63     49.51 o 
 -11  -9   2       21.37        8.81     21.05 o 
 -10  -9   2      299.67      352.76     40.34 o 
  -9  -9   2      878.48      941.55     77.63 o 
  -8  -9   2     3644.23     3534.16    101.08 o 
  -7  -9   2     1328.24     1258.82     59.34 o 
  -6  -9   2       51.19       36.30     16.95 o 
  -5  -9   2      526.13      529.55     40.38 o 
  -4  -9   2     2295.79     2164.15     72.12 o 
  -3  -9   2     4577.17     4529.63    104.26 o 
  -2  -9   2     6142.94     6231.82    121.88 o 
  -1  -9   2     2366.42     2381.42     78.00 o 
   0  -9   2      116.94      101.85     26.47 o 
   1  -9   2      218.40      232.79     35.29 o 
   2  -9   2     1158.70     1265.45     64.73 o 
   3  -9   2     1478.78     1582.96     74.41 o 
   4  -9   2     1026.62     1042.75     68.31 o 
   5  -9   2      168.66      203.79     39.34 o 
 -13  -8   2       54.27       41.91     25.24 o 
 -12  -8   2      277.99      312.06     41.96 o 
 -11  -8   2      645.20      594.59     50.19 o 
 -10  -8   2      963.90      919.21     57.04 o 
  -9  -8   2     1237.77     1138.09     91.76 o 
  -8  -8   2      183.12      115.24     24.71 o 
  -7  -8   2        4.04       13.05     12.72 o 
  -6  -8   2     1133.10     1156.17    104.19 o 
  -5  -8   2     3065.27     3056.23     83.97 o 
  -4  -8   2     4369.28     4326.36     98.67 o 
  -3  -8   2     3650.58     3716.11    111.40 o 
  -2  -8   2      178.99      198.69     21.22 o 
  -1  -8   2      185.52      184.74     19.92 o 
   0  -8   2      301.33      328.16     33.98 o 
   1  -8   2     4535.55     4628.16    110.21 o 
   2  -8   2     4002.45     4170.62    155.30 o 
   3  -8   2     2804.32     2874.83    129.75 o 
   4  -8   2      800.72      708.35     70.01 o 
   5  -8   2       41.07       24.65     24.75 o 
   6  -8   2      614.09      683.95     60.01 o 
 -13  -7   2      188.61      181.13     46.06 o 
 -12  -7   2      741.76      717.67     54.39 o 
 -11  -7   2      978.65      963.40     58.67 o 
 -10  -7   2      157.71      172.47     29.96 o 
  -9  -7   2       10.15       10.99     14.10 o 
  -8  -7   2      899.74      819.46     98.02 o 
  -7  -7   2     1846.77     1900.60     66.18 o 
  -6  -7   2     2523.81     2523.85     74.43 o 
  -5  -7   2     1939.24     1944.32     63.59 o 
  -4  -7   2     1054.89     1030.04     45.90 o 
  -3  -7   2      211.19      213.76     19.84 o 
  -2  -7   2     1646.67     1556.52     41.20 o 
  -1  -7   2     3407.54     3487.76     82.64 o 
   0  -7   2     3820.89     3744.88    123.43 o 
   1  -7   2      725.40      715.57     56.88 o 
   2  -7   2     3135.63     3202.23     89.98 o 
   3  -7   2      463.48      426.05     39.51 o 
   4  -7   2     1188.56     1174.03     84.29 o 
   5  -7   2     1889.57     1888.31     79.18 o 
   6  -7   2     1753.48     1928.30    181.76 o 
   7  -7   2     1231.63     1161.84     73.79 o 
   8  -7   2      281.25      188.15     38.08 o 
 -13  -6   2      623.99      727.84     56.65 o 
 -12  -6   2      391.62      393.46     42.79 o 
 -11  -6   2      894.55      815.02    102.68 o 
 -10  -6   2      343.08      405.45     46.66 o 
  -9  -6   2      591.05      569.80     41.84 o 
  -8  -6   2     5409.54     4986.99    275.73 o 
  -7  -6   2     3644.97     3527.17    115.16 o 
  -6  -6   2     2582.90     2461.63     80.63 o 
  -5  -6   2        5.78       15.50     12.53 o 
  -4  -6   2      730.23      835.35     38.94 o 
  -3  -6   2     3193.93     3116.43     51.96 o 
  -2  -6   2     9457.61     9478.30    101.85 o 
  -1  -6   2     5578.51     5529.94     83.56 o 
   0  -6   2     1162.75     1172.46     35.02 o 
   1  -6   2       98.22       72.91     13.27 o 
   2  -6   2      322.73      272.23     29.93 o 
   3  -6   2     1244.14     1304.50     57.78 o 
   4  -6   2     2040.86     2109.86     74.91 o 
   5  -6   2     3824.74     3937.69    107.09 o 
   6  -6   2      901.84      921.81     86.50 o 
   7  -6   2       92.49       88.72     26.83 o 
   8  -6   2        9.79       34.26     23.67 o 
 -13  -5   2       51.61       75.58     37.13 o 
 -12  -5   2      163.88      208.49     33.14 o 
 -11  -5   2      120.87       92.75     25.69 o 
 -10  -5   2     2071.33     2151.48     74.70 o 
  -9  -5   2     4633.21     4429.37    142.73 o 
  -8  -5   2     2417.26     2369.04     71.66 o 
  -7  -5   2     2060.32     2031.16     63.70 o 
  -6  -5   2      939.01      881.08     40.79 o 
  -5  -5   2      625.10      672.45     34.66 o 
  -4  -5   2     1140.47      991.31     39.39 o 
  -3  -5   2     3869.56     3608.94     63.93 o 
  -2  -5   2     9241.04     9093.02    104.67 o 
  -1  -5   2    10041.21    10376.03    103.64 o 
   0  -5   2       18.11       13.40      7.85 o 
   1  -5   2     1139.66     1223.86     39.14 o 
   2  -5   2     2582.46     2541.88     65.23 o 
   3  -5   2     7693.31     7617.84    130.76 o 
   4  -5   2     3177.78     3398.68    165.58 o 
   5  -5   2      755.33      740.40     48.32 o 
   6  -5   2       41.81       12.83     14.49 o 
   7  -5   2      335.20      328.33     48.91 o 
   8  -5   2     1016.49      978.52     62.88 o 
   9  -5   2      978.14     1098.78     69.77 o 
 -13  -4   2      381.20      362.73     42.77 o 
 -12  -4   2     1394.58     1284.06    114.21 o 
 -11  -4   2     2046.96     2030.79     74.95 o 
 -10  -4   2     3101.94     3030.31    112.81 o 
  -9  -4   2     1646.98     1667.21     61.12 o 
  -8  -4   2      461.32      455.37     33.76 o 
  -7  -4   2      365.70      430.06     31.44 o 
  -6  -4   2     2939.23     2920.62     69.95 o 
  -5  -4   2    10110.78     9855.38    132.28 o 
  -4  -4   2    12363.45    12596.27    149.51 o 
  -3  -4   2    14211.52    14276.95    114.88 o 
  -2  -4   2     1336.70     1380.41     29.35 o 
  -1  -4   2      498.18      475.63     22.41 o 
   0  -4   2      619.55      596.41     21.38 o 
   1  -4   2     8164.41     8223.97     87.94 o 
   2  -4   2    11515.07    11764.19    142.11 o 
   3  -4   2     6367.70     6595.44    117.29 o 
   4  -4   2      256.93      276.58     34.78 o 
   5  -4   2      471.22      534.45     38.85 o 
   6  -4   2     2836.05     2968.90     87.34 o 
   7  -4   2     3612.08     3530.14    124.58 o 
   8  -4   2     2190.66     2086.10     81.97 o 
   9  -4   2      672.10      670.30     55.21 o 
  10  -4   2       97.66       63.40     38.34 o 
 -13  -3   2      631.56      611.30     81.29 o 
 -12  -3   2     1551.53     1683.31     70.38 o 
 -11  -3   2     1305.62     1320.54     79.53 o 
 -10  -3   2      879.99      859.35     47.19 o 
  -9  -3   2        0.26       -6.66     10.64 o 
  -8  -3   2      815.77      939.64    108.55 o 
  -7  -3   2     5641.77     5460.91     99.64 o 
  -6  -3   2    10734.26    10884.46     98.50 o 
  -5  -3   2     9029.17     8791.01    118.79 o 
  -4  -3   2     2652.84     2591.04     56.26 o 
  -3  -3   2      505.58      487.97     30.47 o 
  -2  -3   2     9704.11     9964.94     85.23 o 
  -1  -3   2    18998.81    19171.10    248.47 o 
   0  -3   2     3829.24     3902.95     50.29 o 
   1  -3   2     9040.62     9144.09     88.01 o 
   2  -3   2      733.68      710.02     23.21 o 
   3  -3   2      274.26      326.60     20.70 o 
   4  -3   2     1444.91     1460.04     36.26 o 
   5  -3   2     2311.65     2361.15     68.99 o 
   6  -3   2     1674.27     1766.85     63.42 o 
   7  -3   2     1520.84     1521.48     62.93 o 
   8  -3   2      541.79      583.34     55.48 o 
   9  -3   2        0.18        7.50     18.59 o 
  10  -3   2      966.11      884.11     61.30 o 
  11  -3   2      991.47     1014.27     69.86 o 
 -13  -2   2     1097.40     1241.23    107.65 o 
 -12  -2   2      882.98      904.76     89.20 o 
 -11  -2   2        2.97       15.42     16.34 o 
 -10  -2   2       30.50       37.12     17.37 o 
  -9  -2   2     1503.31     1571.40     57.63 o 
  -8  -2   2     3246.34     3351.45     68.44 o 
  -7  -2   2     5374.48     5387.15     71.69 o 
  -6  -2   2     6881.68     6833.81     84.39 o 
  -5  -2   2     3767.35     3995.84     50.53 o 
  -4  -2   2     3916.03     3989.25     45.66 o 
  -3  -2   2     7301.31     7184.66     90.18 o 
  -2  -2   2    97989.81   100047.65    715.35 o 
  -1  -2   2    49652.03    50541.09    462.67 o 
   0  -2   2     2980.74     3288.83     41.05 o 
   1  -2   2     2282.00     2373.49     36.01 o 
   2  -2   2      719.45      720.95     39.38 o 
   3  -2   2     6280.91     5877.77     67.74 o 
   4  -2   2     7428.09     7638.49     84.29 o 
   5  -2   2     2107.35     2268.16     84.64 o 
   6  -2   2     1184.93     1166.20     34.46 o 
   7  -2   2       64.12       48.43     16.81 o 
   8  -2   2      365.89      283.70     33.12 o 
   9  -2   2     3137.55     3062.00    100.18 o 
  10  -2   2      980.80     1111.78    124.13 o 
  11  -2   2      872.04      786.16     59.78 o 
 -13  -1   2      300.53      185.42     53.02 o 
 -12  -1   2      120.48       62.34     35.68 o 
 -11  -1   2       89.74      131.80     40.69 o 
 -10  -1   2     3562.73     3598.85     89.85 o 
  -9  -1   2     2151.25     2142.70     51.99 o 
  -8  -1   2     3907.72     4041.63     67.77 o 
  -7  -1   2      575.45      527.68     23.75 o 
  -6  -1   2      135.87      123.53     12.54 o 
  -5  -1   2     1314.24     1277.78     29.02 o 
  -4  -1   2     6922.79     6718.03     67.00 o 
  -3  -1   2     2923.25     2912.68     36.29 o 
  -2  -1   2    44206.95    44931.67    558.07 o 
  -1  -1   2     2056.24     2198.58     27.66 o 
   0  -1   2      268.33      236.72     16.26 o 
   1  -1   2     1089.38     1160.54     21.86 o 
   2  -1   2     1872.84     1915.88     31.09 o 
   3  -1   2     7592.53     7505.18     74.86 o 
   4  -1   2     4530.32     4578.14     59.48 o 
   5  -1   2      415.94      416.06     22.09 o 
   6  -1   2       90.28       90.37     12.53 o 
   7  -1   2     2809.61     2732.98     54.99 o 
   8  -1   2     1116.71     1080.02     65.35 o 
   9  -1   2     2715.28     2854.89     88.15 o 
  10  -1   2     1063.15     1120.27     86.25 o 
  11  -1   2       23.08       21.54     19.02 o 
  12  -1   2        3.36       26.32     27.01 o 
 -13   0   2        8.78       46.61     39.99 o 
 -12   0   2      539.51      447.52     70.16 o 
 -11   0   2     2385.92     2550.52    133.10 o 
 -10   0   2     1849.75     1931.52     71.87 o 
  -9   0   2     4826.28     4882.42     80.56 o 
  -8   0   2      105.99       75.01     22.10 o 
  -7   0   2      849.90      867.46     33.50 o 
  -6   0   2     6694.68     6979.79     81.94 o 
  -5   0   2    15125.46    15512.78    129.15 o 
  -4   0   2    11611.25    12001.57    101.82 o 
  -3   0   2     2366.33     2463.92     34.36 o 
  -2   0   2     1758.56     1710.86     24.69 o 
  -1   0   2     7933.09     8427.26     63.73 o 
   0   0   2    11797.22    11430.26     99.60 o 
   1   0   2     3561.24     3743.58     47.85 o 
   2   0   2    13186.60    13458.40    121.61 o 
   3   0   2     2346.95     2271.51     34.82 o 
   4   0   2      456.59      451.88     17.46 o 
   5   0   2      564.25      619.27     22.30 o 
   6   0   2     7556.79     7478.82    126.80 o 
   7   0   2     3941.93     3975.70    107.46 o 
   8   0   2     1500.05     1521.92     44.33 o 
   9   0   2     2990.68     3061.54     86.78 o 
  10   0   2      147.73      106.36     24.35 o 
  11   0   2      102.58      119.04     27.12 o 
  12   0   2      474.71      536.29     61.09 o 
 -12   1   2     1269.59     1400.80    112.56 o 
 -11   1   2      724.00      748.66     53.19 o 
 -10   1   2      279.17      259.10     44.90 o 
  -9   1   2       15.83       20.35     15.35 o 
  -8   1   2      326.83      370.10     32.17 o 
  -7   1   2     4049.41     4217.50     67.45 o 
  -6   1   2     6294.08     6003.91     75.34 o 
  -5   1   2      632.08      553.98     32.74 o 
  -4   1   2     1075.03      993.16     23.80 o 
  -3   1   2     1533.89     1562.42     26.89 o 
  -2   1   2       76.18       75.00      8.18 o 
  -1   1   2     1254.89     1216.69     24.20 o 
   0   1   2    16349.16    16870.72    134.93 o 
   1   1   2     5977.43     6483.43     65.83 o 
   2   1   2     1034.29     1125.31     19.62 o 
   3   1   2     3948.58     3948.78     45.45 o 
   4   1   2     2561.54     2595.78     45.70 o 
   5   1   2     6327.32     6423.90     73.98 o 
   6   1   2     4522.00     4481.86     64.24 o 
   7   1   2     5242.54     5076.54     91.51 o 
   8   1   2      804.62      793.11     31.18 o 
   9   1   2      605.52      575.78     30.27 o 
  10   1   2      170.14      138.18     24.86 o 
  11   1   2      790.23      885.35     54.23 o 
  12   1   2      634.91      637.45     77.08 o 
  13   1   2      388.61      276.63     62.94 o 
 -12   2   2      336.12      361.73     46.29 o 
 -11   2   2        2.08       16.18     15.69 o 
 -10   2   2      710.82      646.16     54.47 o 
  -9   2   2     1863.59     1845.11     71.31 o 
  -8   2   2     2295.70     2291.46     74.76 o 
  -7   2   2     4372.28     4578.72     99.76 o 
  -6   2   2     1723.21     1723.83     43.07 o 
  -5   2   2      985.37     1033.99     27.79 o 
  -4   2   2      118.67      134.52     13.08 o 
  -3   2   2     3780.44     3659.83    113.46 o 
  -2   2   2     2584.87     2611.99     49.12 o 
  -1   2   2    25042.32    26143.02    213.93 o 
   0   2   2      994.14      996.23     17.04 o 
   1   2   2     9038.63     8952.78     68.24 o 
   2   2   2     9391.33     9404.40     73.91 o 
   3   2   2    11195.93    11495.78     91.25 o 
   4   2   2     7017.56     7100.19     70.79 o 
   5   2   2     2445.31     2412.21     41.34 o 
   6   2   2     2258.15     2264.69     65.47 o 
   7   2   2      301.70      305.09     19.38 o 
   8   2   2     1222.69     1226.01     38.24 o 
   9   2   2      662.30      656.59     31.05 o 
  10   2   2     3497.00     3478.01     60.83 o 
  11   2   2     1356.11     1350.47     47.58 o 
  12   2   2      184.26      244.76     52.02 o 
  13   2   2        0.49        3.41     28.16 o 
 -11   3   2      388.06      418.66     47.70 o 
 -10   3   2     1484.47     1494.52     72.08 o 
  -9   3   2     1851.07     1794.19    120.98 o 
  -8   3   2     2007.29     1997.98     92.21 o 
  -7   3   2      197.95      198.39     30.52 o 
  -6   3   2       10.17        4.47     16.59 o 
  -5   3   2      730.23      668.04     36.27 o 
  -4   3   2     4744.58     4352.91    122.23 o 
  -3   3   2     4647.08     4642.46     80.36 o 
  -2   3   2     6767.76     6611.21     91.45 o 
  -1   3   2     1542.97     1596.29     38.46 o 
   0   3   2      949.29      975.44     19.07 o 
   1   3   2      650.24      748.58     19.12 o 
   2   3   2      510.34      629.79     16.12 o 
   3   3   2     3653.13     3411.61     42.00 o 
   4   3   2     8546.72     8762.22     87.62 o 
   5   3   2     1327.35     1325.54     30.18 o 
   6   3   2       30.19       19.86      8.25 o 
   7   3   2     2061.92     2060.79     44.22 o 
   8   3   2     3036.60     3109.70     58.38 o 
   9   3   2     1468.85     1435.53     39.42 o 
  10   3   2     1598.81     1553.38     47.39 o 
  11   3   2       96.79       38.05     14.81 o 
  12   3   2      181.78      229.31     29.89 o 
  13   3   2      551.26      626.13     75.47 o 
 -11   4   2      555.15      574.26     54.95 o 
 -10   4   2      693.43      736.61     57.42 o 
  -9   4   2      371.99      425.44     44.06 o 
  -8   4   2       64.59       48.53     20.45 o 
  -7   4   2      747.51      671.89     45.18 o 
  -6   4   2     2359.89     2322.91     73.32 o 
  -5   4   2     5872.15     5713.65    110.06 o 
  -4   4   2     2668.42     2397.65     65.07 o 
  -3   4   2     4433.05     4653.06     86.70 o 
  -2   4   2     3592.20     3540.48     69.96 o 
  -1   4   2     2499.67     2504.43     54.12 o 
   0   4   2     6840.46     6729.27     88.55 o 
   1   4   2     9313.47     9571.62     82.82 o 
   2   4   2    10015.99     9941.59    104.18 o 
   3   4   2     3825.43     3942.78     52.50 o 
   4   4   2     1237.97     1341.52     33.96 o 
   5   4   2     2058.96     2100.47     37.67 o 
   6   4   2     7179.47     7274.09     81.25 o 
   7   4   2     3697.62     3526.82     57.64 o 
   8   4   2     1210.63     1241.42     39.14 o 
   9   4   2      148.81      164.59     19.55 o 
  10   4   2      246.61      257.29     31.99 o 
  11   4   2     1928.62     1843.66     63.80 o 
  12   4   2     1142.81     1072.16     66.07 o 
  13   4   2     1582.39     1628.68     71.50 o 
 -10   5   2      100.40       57.19     58.13 o 
  -9   5   2       28.26       25.49     20.23 o 
  -8   5   2      426.97      397.96     42.35 o 
  -7   5   2     3866.74     3780.55    103.37 o 
  -6   5   2     5139.92     4946.24    248.42 o 
  -5   5   2     1797.18     1785.42    143.53 o 
  -4   5   2      383.55      389.95     31.83 o 
  -3   5   2      547.51      599.12     53.52 o 
  -2   5   2     1075.43     1018.35     45.15 o 
  -1   5   2     4030.65     4054.40     85.48 o 
   0   5   2    14904.03    14846.16    179.14 o 
   1   5   2     4690.10     4751.37     47.85 o 
   2   5   2     5254.37     5119.44     51.12 o 
   3   5   2     1284.76     1409.66     25.42 o 
   4   5   2     1112.48     1026.57     25.02 o 
   5   5   2     3991.93     3831.65     60.21 o 
   6   5   2     4152.80     4145.99     62.00 o 
   7   5   2      395.85      383.48     18.36 o 
   8   5   2       38.60       22.84     11.21 o 
   9   5   2      308.80      323.93     25.27 o 
  10   5   2     1537.71     1564.58     49.56 o 
  11   5   2     1990.11     2187.63     62.00 o 
  12   5   2      437.26      463.06     39.12 o 
  13   5   2       81.58      110.57     28.12 o 
  -9   6   2      550.28      567.22     76.27 o 
  -8   6   2     2344.28     2280.97     89.81 o 
  -7   6   2     2708.93     2523.88     88.84 o 
  -6   6   2      488.74      470.45     41.81 o 
  -5   6   2       32.42       29.47     14.83 o 
  -4   6   2      945.98      948.15     72.21 o 
  -3   6   2     3035.28     2736.37     75.33 o 
  -2   6   2     3872.48     3903.84    105.89 o 
  -1   6   2     4659.77     4612.06     56.87 o 
   0   6   2     3305.50     3385.28     65.14 o 
   1   6   2       72.63       79.97     10.18 o 
   2   6   2      730.17      753.33     20.35 o 
   3   6   2     3408.22     3077.12     41.54 o 
   4   6   2     6787.53     6423.49    104.59 o 
   5   6   2     3772.14     3652.48     60.77 o 
   6   6   2      213.38      206.35     12.92 o 
   7   6   2      761.59      740.15     31.82 o 
   8   6   2      882.08      851.38     35.45 o 
   9   6   2     2899.17     2888.39     85.24 o 
  10   6   2     1579.84     1608.47     51.89 o 
  11   6   2     1434.35     1438.28     51.69 o 
  12   6   2      207.83      211.59     26.56 o 
  13   6   2        0.75       -3.15     16.76 o 
  -9   7   2      990.61      970.37    115.66 o 
  -8   7   2      534.02      507.68     52.40 o 
  -7   7   2     1080.71      909.95     60.16 o 
  -6   7   2      108.65       75.68     21.90 o 
  -5   7   2      681.59      603.64     46.69 o 
  -4   7   2     1757.59     1864.35     72.52 o 
  -3   7   2     3426.71     3537.04     94.32 o 
  -2   7   2     3781.75     3836.89     91.21 o 
  -1   7   2      751.51      730.99     39.27 o 
   0   7   2     1106.93     1090.63     29.91 o 
   1   7   2     5586.16     5566.97     72.49 o 
   2   7   2     9269.50     9378.22     99.04 o 
   3   7   2     8395.83     8373.33     88.07 o 
   4   7   2     6117.67     5992.75     78.67 o 
   5   7   2        8.07        8.21      6.98 o 
   6   7   2     2045.01     1944.99     48.99 o 
   7   7   2     3359.66     3398.14     77.15 o 
   8   7   2     6052.63     6323.10    164.91 o 
   9   7   2     1733.33     1762.18     53.30 o 
  10   7   2     1041.13     1030.25     43.49 o 
  11   7   2       76.61       76.75     18.19 o 
  12   7   2      310.41      245.64     34.95 o 
  13   7   2      376.79      402.82     44.55 o 
  -8   8   2       12.20       24.72     24.10 o 
  -7   8   2      252.37      244.73     40.08 o 
  -6   8   2     1028.31     1051.74     79.33 o 
  -5   8   2     1693.56     1642.64     73.21 o 
  -4   8   2     1489.88     1425.98    112.06 o 
  -3   8   2      439.57      467.12     40.36 o 
  -2   8   2      148.65      120.46     23.56 o 
  -1   8   2     1302.58     1245.08     53.92 o 
   0   8   2     2228.16     2245.33     67.68 o 
   1   8   2     2441.87     2413.64     49.03 o 
   2   8   2     1754.69     1792.25     42.34 o 
   3   8   2       43.20       35.31     10.79 o 
   4   8   2     1495.67     1545.96     38.31 o 
   5   8   2     3404.48     3358.76     79.77 o 
   6   8   2     5422.31     5337.15     90.99 o 
   7   8   2     4124.27     4339.77    106.10 o 
   8   8   2     2515.10     2544.02     90.71 o 
   9   8   2      979.93      957.31     56.86 o 
  10   8   2        1.70        9.08     16.35 o 
  11   8   2      777.43      754.01     52.01 o 
  12   8   2     1748.78     1694.15     75.54 o 
  13   8   2      915.99      927.61     62.29 o 
  -7   9   2      810.46      893.89     79.88 o 
  -6   9   2      822.45      828.23     63.11 o 
  -5   9   2      904.82     1054.13     66.47 o 
  -4   9   2      407.66      347.96     62.59 o 
  -3   9   2      262.17      283.36     37.61 o 
  -2   9   2     1510.45     1472.04     65.34 o 
  -1   9   2     3122.84     3256.06     91.96 o 
   0   9   2     2420.23     2468.90     75.68 o 
   1   9   2      587.12      587.66     39.17 o 
   2   9   2        2.03        0.15      8.81 o 
   3   9   2      587.88      617.97     28.07 o 
   4   9   2       64.56       45.92     16.94 o 
   5   9   2     3278.40     3223.83     82.07 o 
   6   9   2     1549.59     1572.09     94.01 o 
   7   9   2      314.35      300.49     45.60 o 
   8   9   2        7.83        5.69     12.72 o 
   9   9   2      533.28      552.28     42.35 o 
  10   9   2     2827.72     2853.45    129.09 o 
  11   9   2     2312.26     2257.86     95.82 o 
  12   9   2     1066.25     1091.22     72.52 o 
  13   9   2      224.97      264.22     39.03 o 
  -6  10   2      116.12       65.26     31.56 o 
  -5  10   2        1.92       10.21     22.84 o 
  -4  10   2      314.90      329.11     44.49 o 
  -3  10   2     1246.76     1154.48     65.65 o 
  -2  10   2     1678.49     1612.51     75.67 o 
  -1  10   2     2768.98     2904.80     92.12 o 
   0  10   2       21.13       -0.82     14.83 o 
   1  10   2      130.99      105.05     23.21 o 
   2  10   2     1223.35     1269.79     54.71 o 
   3  10   2     1892.55     1942.26     57.20 o 
   4  10   2     2043.86     1930.76    122.88 o 
   5  10   2      807.20      753.68     44.21 o 
   6  10   2      252.59      289.34     34.13 o 
   7  10   2      369.41      325.68     42.55 o 
   8  10   2     1827.15     1766.39     68.35 o 
   9  10   2     1611.32     1587.75     67.01 o 
  10  10   2      680.06      749.55     52.11 o 
  11  10   2      258.47      284.85     63.39 o 
  12  10   2       68.33       76.24     28.26 o 
  -4  11   2     1286.66     1371.44     78.77 o 
  -3  11   2     1330.73     1350.05    122.83 o 
  -2  11   2      681.17      722.79     55.94 o 
  -1  11   2      121.23       79.17     27.11 o 
   0  11   2       56.91       82.82     52.57 o 
   1  11   2     2459.80     2542.00     85.03 o 
   2  11   2     1489.68     1707.01     67.84 o 
   3  11   2     2100.72     2099.99    117.47 o 
   4  11   2     1170.67     1137.90     53.05 o 
   5  11   2       52.95       39.60     16.72 o 
   6  11   2      394.62      358.43     35.46 o 
   7  11   2     1449.65     1464.21     95.37 o 
   8  11   2     2161.47     2109.27    154.45 o 
   9  11   2     1573.45     1528.62     73.42 o 
  10  11   2      520.15      429.70     44.14 o 
  11  11   2        1.51      -10.10     22.65 o 
  12  11   2      199.53      151.07     32.00 o 
  -3  12   2        4.20      -21.36     22.78 o 
  -2  12   2      288.81      362.77     47.02 o 
  -1  12   2      616.64      748.18     58.15 o 
   0  12   2     2801.26     2947.95    101.05 o 
   1  12   2     1409.79     1494.80     70.95 o 
   2  12   2     1498.80     1543.52    108.75 o 
   3  12   2      408.69      411.84     67.15 o 
   4  12   2      508.86      642.97     76.78 o 
   5  12   2     1624.05     1537.73     64.72 o 
   6  12   2     2242.99     2268.51    147.99 o 
   7  12   2     1291.89     1364.35     64.85 o 
   8  12   2      754.36      730.59    116.62 o 
   9  12   2      138.90       91.61     30.42 o 
  10  12   2       64.49       42.73     61.39 o 
  11  12   2      539.51      541.14     60.44 o 
  -1  13   2      803.65      769.33     64.19 o 
   0  13   2     1125.54     1122.65    187.08 o 
   1  13   2      233.29      121.88     47.51 o 
   2  13   2      471.19      459.85     73.97 o 
   3  13   2     1306.69     1316.60    105.74 o 
   4  13   2     1575.38     1418.04    107.75 o 
   5  13   2     2010.60     1942.53    125.59 o 
   6  13   2      927.43      943.97     56.15 o 
   7  13   2       78.49       40.87     21.56 o 
   8  13   2       11.50        5.81     35.63 o 
   9  13   2      405.33      364.49     43.91 o 
  10  13   2      477.24      413.97    126.24 o 
   2  14   2      973.70      871.99    101.63 o 
   3  14   2      672.29      861.97    100.73 o 
   4  14   2      639.71      805.84     97.02 o 
   5  14   2      449.81      418.25     73.87 o 
   6  14   2       58.08       22.05     29.87 o 
   7  14   2      117.08       22.26     20.27 o 
  -8 -12   3      906.69     1066.18    153.70 o 
  -7 -12   3      494.10      504.53     50.05 o 
  -6 -12   3       21.32        5.09     18.83 o 
  -5 -12   3      849.76      800.13    188.63 o 
  -4 -12   3     1521.63     1675.42    122.68 o 
  -3 -12   3     1218.98     1174.48    109.05 o 
  -2 -12   3      675.46      672.53     88.40 o 
  -1 -12   3      191.90      183.92     64.55 o 
 -10 -11   3      813.97      803.28     62.77 o 
  -9 -11   3      430.20      465.03     49.69 o 
  -8 -11   3       29.75       15.50     20.93 o 
  -7 -11   3      241.92      247.20     66.70 o 
  -6 -11   3      991.27      932.67     92.66 o 
  -5 -11   3     2973.40     3018.94     98.60 o 
  -4 -11   3     2191.64     2118.56    122.08 o 
  -3 -11   3     1176.97     1208.46    104.64 o 
  -2 -11   3       67.00       50.82     38.09 o 
  -1 -11   3      254.56      334.46     65.25 o 
   0 -11   3      684.20      756.33     92.51 o 
   1 -11   3     1170.50     1002.45     80.48 o 
 -11 -10   3      726.02      700.16     59.66 o 
 -10 -10   3      201.65      116.83     31.02 o 
  -9 -10   3       73.74       83.77     25.10 o 
  -8 -10   3     1089.73     1067.50     63.65 o 
  -7 -10   3     2980.75     2897.48     95.78 o 
  -6 -10   3     2414.50     2712.30     91.05 o 
  -5 -10   3      858.59      869.14     62.59 o 
  -4 -10   3      324.77      326.60     36.57 o 
  -3 -10   3       25.87       25.60     26.96 o 
  -2 -10   3     1662.73     1597.35    108.15 o 
  -1 -10   3     2675.66     2707.78    140.22 o 
   0 -10   3     1875.56     2071.19     82.81 o 
   1 -10   3      918.00      901.05     61.52 o 
   2 -10   3      117.75      109.29     34.78 o 
   3 -10   3       17.68       31.09     26.83 o 
 -12  -9   3      319.63      292.31     44.29 o 
 -11  -9   3        0.23       -4.88     20.77 o 
 -10  -9   3       18.81        1.74     24.56 o 
  -9  -9   3     1821.77     1767.52    104.69 o 
  -8  -9   3     4547.21     4619.93    139.77 o 
  -7  -9   3     1824.26     1614.81     68.70 o 
  -6  -9   3      914.22      934.47     52.99 o 
  -5  -9   3        0.13       11.96     15.53 o 
  -4  -9   3      455.48      471.76     39.11 o 
  -3  -9   3      811.36      810.15     55.13 o 
  -2  -9   3     3620.72     3773.83     97.10 o 
  -1  -9   3     4555.29     4864.81    113.78 o 
   0  -9   3      830.14      873.66     53.37 o 
   1  -9   3       65.03       82.78     27.36 o 
   2  -9   3      421.23      342.06     42.62 o 
   3  -9   3      956.12      899.57     82.89 o 
   4  -9   3      581.61      636.73     74.77 o 
   5  -9   3      631.33      681.33     61.41 o 
 -12  -8   3      103.15       74.00     36.28 o 
 -11  -8   3      731.65      792.08     57.94 o 
 -10  -8   3     1768.13     1679.99     74.76 o 
  -9  -8   3     2216.65     2049.83     79.48 o 
  -8  -8   3     1141.21     1109.18     56.38 o 
  -7  -8   3      972.95      956.90     51.30 o 
  -6  -8   3      451.26      411.16     42.90 o 
  -5  -8   3     2857.13     2837.05     98.02 o 
  -4  -8   3     4494.98     4438.22    101.85 o 
  -3  -8   3     3902.70     3766.93    101.93 o 
  -2  -8   3     2614.01     2710.90     60.49 o 
  -1  -8   3       57.14       91.52     16.69 o 
   0  -8   3     1265.53     1243.05     57.59 o 
   1  -8   3     1709.65     1651.05    157.71 o 
   2  -8   3     2533.02     2521.66     86.37 o 
   3  -8   3     1817.04     2006.22    207.57 o 
   4  -8   3      345.23      333.82     43.24 o 
   5  -8   3      108.68       55.19     28.22 o 
   6  -8   3      225.84      241.86     62.59 o 
 -13  -7   3      215.43      183.43     36.98 o 
 -12  -7   3     1033.13     1066.12    124.33 o 
 -11  -7   3     1354.21     1294.93     66.50 o 
 -10  -7   3     1953.54     1868.34     75.71 o 
  -9  -7   3      722.04      647.15     47.01 o 
  -8  -7   3       14.38       31.84     18.49 o 
  -7  -7   3      600.50      615.18     42.07 o 
  -6  -7   3     2134.34     2269.63     86.35 o 
  -5  -7   3     3063.03     3136.30     83.82 o 
  -4  -7   3     6276.48     6429.81    169.94 o 
  -3  -7   3      354.93      326.99     21.81 o 
  -2  -7   3       48.87       33.18     12.29 o 
  -1  -7   3      928.13      889.44     55.17 o 
   0  -7   3     1536.86     1579.75     45.48 o 
   1  -7   3      812.26      890.88     59.59 o 
   2  -7   3     5339.55     5198.42    129.40 o 
   3  -7   3      430.75      439.71     41.66 o 
   4  -7   3       53.63       60.89     24.26 o 
   5  -7   3      924.04      954.65     79.33 o 
   6  -7   3     1607.18     1552.37    136.16 o 
   7  -7   3     1662.52     1701.31     85.99 o 
 -13  -6   3      721.87      668.31     94.87 o 
 -12  -6   3      787.92      779.18     56.87 o 
 -11  -6   3     1201.61     1228.48     62.66 o 
 -10  -6   3       29.76       -4.51     13.88 o 
  -9  -6   3      112.21      116.82     25.32 o 
  -8  -6   3     2400.45     2323.97     74.85 o 
  -7  -6   3     4983.81     4886.66    105.88 o 
  -6  -6   3     1388.54     1330.53     54.13 o 
  -5  -6   3     1666.61     1658.88    125.49 o 
  -4  -6   3     1833.80     1902.87     59.76 o 
  -3  -6   3      917.39      937.53     30.37 o 
  -2  -6   3     2874.80     2997.75     55.40 o 
  -1  -6   3     5175.21     5130.38     78.94 o 
   0  -6   3     1163.45     1163.42     37.12 o 
   1  -6   3      739.87      713.44     41.75 o 
   2  -6   3       27.14       24.11     22.10 o 
   3  -6   3      102.97      104.15     24.73 o 
   4  -6   3     4133.27     4191.72    108.04 o 
   5  -6   3     1980.27     1931.35     93.66 o 
   6  -6   3     1830.00     1869.81     80.76 o 
   7  -6   3      643.07      569.77     67.70 o 
   8  -6   3       24.34       39.80     29.27 o 
 -13  -5   3      366.74      384.12     48.31 o 
 -12  -5   3      238.11      269.97     48.26 o 
 -11  -5   3       62.85       32.78     18.76 o 
 -10  -5   3       11.95        8.08     12.77 o 
  -9  -5   3     2275.88     2307.54     76.00 o 
  -8  -5   3     6247.18     5989.73    119.16 o 
  -7  -5   3     2594.35     2535.28     82.09 o 
  -6  -5   3      883.41      882.62     42.49 o 
  -5  -5   3      541.19      492.14     47.06 o 
  -4  -5   3     1858.67     1928.04     36.17 o 
  -3  -5   3      308.71      285.69     17.02 o 
  -2  -5   3    10267.83    10415.17    105.87 o 
  -1  -5   3     3634.12     3607.14     58.77 o 
   0  -5   3     2197.34     2206.89     46.45 o 
   1  -5   3       99.27      100.43     14.15 o 
   2  -5   3      117.42      124.47     15.80 o 
   3  -5   3     5875.54     5790.76    114.92 o 
   4  -5   3     2160.56     2230.79     95.02 o 
   5  -5   3     1435.67     1370.32     61.69 o 
   6  -5   3      359.34      363.33     40.02 o 
   7  -5   3       36.72       11.53     18.89 o 
   8  -5   3      872.34     1018.64     65.14 o 
   9  -5   3      567.14      566.54    122.53 o 
 -13  -4   3       22.46       17.16     22.00 o 
 -12  -4   3       16.83       11.64     19.17 o 
 -11  -4   3      938.39      915.18     53.27 o 
 -10  -4   3     3082.78     3209.69    105.59 o 
  -9  -4   3     2539.89     2620.87     78.66 o 
  -8  -4   3      459.69      403.26     85.60 o 
  -7  -4   3       53.83       72.66     17.32 o 
  -6  -4   3      768.68      657.86     50.36 o 
  -5  -4   3     2461.12     2110.91     86.45 o 
  -4  -4   3      104.80      101.41      9.20 o 
  -3  -4   3    12833.61    12917.34    116.45 o 
  -2  -4   3     3567.97     3501.00     51.69 o 
  -1  -4   3     2664.20     3045.35     49.59 o 
   0  -4   3      491.64      451.06     20.93 o 
   1  -4   3     2137.40     2140.02     43.79 o 
   2  -4   3     4891.50     4769.89     69.36 o 
   3  -4   3     8017.34     8351.97    108.37 o 
   4  -4   3     3140.10     3208.69     83.25 o 
   5  -4   3        8.78       19.05     16.61 o 
   6  -4   3       94.78       63.62     20.75 o 
   7  -4   3      338.11      321.57     37.15 o 
   8  -4   3     1802.16     1748.64     91.51 o 
   9  -4   3      990.27     1067.93     67.32 o 
  10  -4   3      185.90      323.06    100.03 o 
 -13  -3   3      242.60      173.50     49.41 o 
 -12  -3   3      501.55      525.65     45.40 o 
 -11  -3   3     1791.50     1851.79     71.47 o 
 -10  -3   3     1449.26     1456.37     59.97 o 
  -9  -3   3      691.60      730.66     43.24 o 
  -8  -3   3       78.23       92.65     20.32 o 
  -7  -3   3     2443.71     2459.72     81.74 o 
  -6  -3   3     3754.04     3697.02    129.20 o 
  -5  -3   3     9693.62     9648.00    178.36 o 
  -4  -3   3    12318.93    12477.89    103.64 o 
  -3  -3   3     4898.51     4893.34     55.76 o 
  -2  -3   3     1424.30     1509.57     32.98 o 
  -1  -3   3     4277.08     4299.74     55.18 o 
   0  -3   3     6556.51     6350.72     71.84 o 
   1  -3   3     8247.18     8590.45    112.04 o 
   2  -3   3    14185.06    14975.61    132.41 o 
   3  -3   3     2010.36     2065.78     43.41 o 
   4  -3   3      111.71      111.67     14.44 o 
   5  -3   3     1276.42     1239.32     51.77 o 
   6  -3   3     1802.70     1828.03    163.82 o 
   7  -3   3      617.89      610.74     45.20 o 
   8  -3   3     1033.80      941.66     56.10 o 
   9  -3   3      247.77      254.09     49.11 o 
  10  -3   3      129.78       86.10     28.86 o 
 -13  -2   3      655.08      706.71     86.10 o 
 -12  -2   3      617.55      654.89     78.08 o 
 -11  -2   3      364.00      324.08     34.94 o 
 -10  -2   3        5.66       13.07     14.84 o 
  -9  -2   3      575.47      583.62     38.84 o 
  -8  -2   3     3763.79     3761.72     85.70 o 
  -7  -2   3     3105.56     2963.79     51.88 o 
  -6  -2   3     7512.22     7721.69    127.53 o 
  -5  -2   3     6470.08     6503.39     70.22 o 
  -4  -2   3      744.89      731.92     19.82 o 
  -3  -2   3    11249.79    11163.58     98.80 o 
  -2  -2   3    17778.84    18709.13    136.64 o 
  -1  -2   3     5247.60     5121.65     56.22 o 
   0  -2   3    17078.29    16655.29    128.07 o 
   1  -2   3     2868.11     2983.96     44.39 o 
   2  -2   3        0.12        1.43      6.02 o 
   3  -2   3     6493.17     7000.26     80.17 o 
   4  -2   3     7425.75     7541.57    103.58 o 
   5  -2   3     3856.22     3788.77     62.70 o 
   6  -2   3      528.16      502.29     44.23 o 
   7  -2   3      128.39      111.15     22.93 o 
   8  -2   3       39.21       19.23     27.71 o 
   9  -2   3     1037.66     1035.67     57.33 o 
  10  -2   3     1323.84     1258.11     66.37 o 
  11  -2   3     1556.15     1494.40     76.72 o 
 -13  -1   3      553.73      739.69     90.71 o 
 -12  -1   3      308.48      270.92     58.43 o 
 -11  -1   3      154.40      132.20     39.79 o 
 -10  -1   3      803.25      781.84     45.36 o 
  -9  -1   3     1959.09     1998.57     77.28 o 
  -8  -1   3     2851.73     2899.31     57.29 o 
  -7  -1   3     1453.58     1318.31     35.81 o 
  -6  -1   3      142.89      156.49     13.77 o 
  -5  -1   3     1343.51     1475.03     31.94 o 
  -4  -1   3     1398.28     1302.44     27.30 o 
  -3  -1   3    10641.63    10441.96     93.54 o 
  -2  -1   3     2011.41     2139.77     61.77 o 
  -1  -1   3     4683.14     5306.34     53.25 o 
   0  -1   3     2659.45     2431.98     39.67 o 
   1  -1   3      113.28      134.33      9.85 o 
   2  -1   3      148.91      143.50     10.86 o 
   3  -1   3     6817.94     6782.05     74.03 o 
   4  -1   3     9543.31     9315.63     95.96 o 
   5  -1   3      873.85      873.20     28.75 o 
   6  -1   3        1.89       -4.40      8.93 o 
   7  -1   3     1812.15     1857.42     47.04 o 
   8  -1   3     4572.36     4668.27    108.46 o 
   9  -1   3     3753.88     3905.13    160.12 o 
  10  -1   3     1827.63     1811.64     75.44 o 
  11  -1   3      350.85      316.83     57.73 o 
  12  -1   3        2.60       -5.36     20.01 o 
 -13   0   3       36.55       37.29     36.68 o 
 -12   0   3      135.49      113.26     44.60 o 
 -11   0   3      251.27      199.35     49.81 o 
 -10   0   3     4148.79     4026.19    158.96 o 
  -9   0   3     4449.69     4339.74    162.03 o 
  -8   0   3     1596.80     1681.27     44.22 o 
  -7   0   3        1.06        4.27      7.73 o 
  -6   0   3     1036.21     1018.43     37.54 o 
  -5   0   3     3169.67     3131.40     48.89 o 
  -4   0   3     9905.13     9706.04     89.76 o 
  -3   0   3     8655.22     8870.62     79.54 o 
  -2   0   3     1649.44     1754.02     27.96 o 
  -1   0   3      822.24      779.89     17.31 o 
   0   0   3     1597.13     1751.70     33.77 o 
   1   0   3     3936.93     4001.64    107.24 o 
   2   0   3     1575.56     1552.10     27.11 o 
   3   0   3     2751.24     2693.57     53.48 o 
   4   0   3      582.42      548.09     29.87 o 
   5   0   3      442.91      443.42     20.76 o 
   6   0   3     2558.32     2683.82     51.55 o 
   7   0   3     3505.19     3587.22     65.19 o 
   8   0   3     4090.93     4088.89     73.29 o 
   9   0   3     1479.17     1410.13     66.50 o 
  10   0   3      261.61      277.02     35.23 o 
  11   0   3       18.34       -2.34     19.49 o 
  12   0   3      271.15      311.28     42.34 o 
 -12   1   3      926.80      796.92     91.21 o 
 -11   1   3     2348.87     2357.78    130.40 o 
 -10   1   3      595.66      675.00     47.18 o 
  -9   1   3     1101.72     1096.71     53.33 o 
  -8   1   3       91.02       84.40     14.28 o 
  -7   1   3     2804.29     2884.80     54.22 o 
  -6   1   3     7659.76     7540.20     97.14 o 
  -5   1   3    13276.65    13444.33    119.56 o 
  -4   1   3     6781.73     6996.95     73.29 o 
  -3   1   3     2484.22     2480.88     36.88 o 
  -2   1   3      707.97      669.61     17.59 o 
  -1   1   3    12560.91    12050.93     90.08 o 
   0   1   3     9073.26     9739.55    176.00 o 
   1   1   3    13870.96    13972.13    127.07 o 
   2   1   3     2322.71     2287.10     41.96 o 
   3   1   3      180.15      196.38     20.28 o 
   4   1   3     5693.96     5821.15     65.76 o 
   5   1   3     7254.51     7335.68     82.00 o 
   6   1   3     3004.94     2874.60     51.63 o 
   7   1   3     6313.81     6382.38     86.02 o 
   8   1   3     2322.93     2330.32     53.47 o 
   9   1   3      246.38      205.91     21.94 o 
  10   1   3      756.38      787.23     48.48 o 
  11   1   3      209.20      196.43     31.08 o 
  12   1   3      461.21      446.58    101.18 o 
 -12   2   3      749.17      868.78     97.12 o 
 -11   2   3      167.60      138.55     30.54 o 
 -10   2   3       27.97       29.92     22.20 o 
  -9   2   3      410.34      468.86     60.99 o 
  -8   2   3     1230.08     1170.87     72.16 o 
  -7   2   3     4639.16     4749.86    100.92 o 
  -6   2   3     3985.64     3805.52     58.48 o 
  -5   2   3     2883.47     2709.06     44.82 o 
  -4   2   3      339.07      350.83     15.93 o 
  -3   2   3     3726.22     3678.77     45.56 o 
  -2   2   3     2537.36     2515.47     36.72 o 
  -1   2   3     3877.62     3890.09     42.74 o 
   0   2   3    20455.49    21284.18    141.75 o 
   1   2   3    32690.34    33504.11    257.29 o 
   2   2   3    12286.29    12526.61    119.45 o 
   3   2   3     3224.03     3273.48     41.51 o 
   4   2   3    31352.22    31824.69    215.92 o 
   5   2   3    15880.17    16429.38    136.43 o 
   6   2   3     6268.29     6466.00    107.85 o 
   7   2   3      448.33      480.37     24.07 o 
   8   2   3      275.86      256.97     22.23 o 
   9   2   3     2694.43     2737.76     60.82 o 
  10   2   3     5606.93     5682.99     93.79 o 
  11   2   3     1416.34     1416.28     61.88 o 
  12   2   3      508.77      506.96     66.15 o 
 -11   3   3      162.35      137.72     31.79 o 
 -10   3   3     1027.03     1039.03     96.82 o 
  -9   3   3     1176.53     1113.79     58.73 o 
  -8   3   3     2197.44     2196.61     75.83 o 
  -7   3   3     1396.11     1292.26     87.40 o 
  -6   3   3      290.06      264.56     41.34 o 
  -5   3   3      436.59      432.66     30.45 o 
  -4   3   3     7889.49     8063.59    161.82 o 
  -3   3   3    15919.29    16135.07    174.20 o 
  -2   3   3     2242.99     2234.60     54.57 o 
  -1   3   3      381.83      402.85     23.95 o 
   0   3   3     5467.68     5934.04     57.39 o 
   1   3   3    49852.80    50093.49    316.25 o 
   2   3   3       30.13       59.76      9.88 o 
   3   3   3    32319.53    31870.67    209.82 o 
   4   3   3     7140.85     7145.31     73.22 o 
   5   3   3     1074.96     1095.76     28.43 o 
   6   3   3      289.39      304.51     18.61 o 
   7   3   3      172.25      147.52     19.19 o 
   8   3   3     1876.66     1935.27     47.00 o 
   9   3   3     3238.40     3249.23     65.43 o 
  10   3   3     2736.69     2752.40     63.02 o 
  11   3   3      524.02      565.58     33.18 o 
  12   3   3        2.55        1.10     23.75 o 
  13   3   3      308.19      309.91     58.73 o 
 -11   4   3      516.85      564.74     54.81 o 
 -10   4   3      925.56     1042.09     64.09 o 
  -9   4   3      463.17      409.39     42.51 o 
  -8   4   3      429.69      464.03     41.87 o 
  -7   4   3        1.30        4.95     11.14 o 
  -6   4   3     1670.87     1686.93     61.47 o 
  -5   4   3     2367.93     2228.94     66.71 o 
  -4   4   3     5679.52     5488.88    100.60 o 
  -3   4   3    12566.50    12583.16    155.80 o 
  -2   4   3       43.35       36.62     11.44 o 
  -1   4   3        8.00        6.30      4.78 o 
   0   4   3     5640.50     5596.77     58.49 o 
   1   4   3     1123.77     1014.21     23.14 o 
   2   4   3     4973.94     4918.92     69.38 o 
   3   4   3       34.63       49.08     11.68 o 
   4   4   3     3208.57     3247.51     46.84 o 
   5   4   3      507.03      485.03     19.68 o 
   6   4   3     2182.79     2260.84     43.87 o 
   7   4   3     5677.82     5852.47     78.71 o 
   8   4   3     2989.52     2957.44     57.85 o 
   9   4   3      447.87      377.80     32.31 o 
  10   4   3      218.68      181.57     21.43 o 
  11   4   3        9.08       -2.29     22.30 o 
  12   4   3      505.21      500.87     57.05 o 
  13   4   3     1063.74     1115.95     91.61 o 
 -10   5   3      552.53      593.66     56.69 o 
  -9   5   3       28.76        8.95     16.09 o 
  -8   5   3       52.30       47.55     21.95 o 
  -7   5   3     1095.16     1099.10     56.35 o 
  -6   5   3     4091.46     3970.83    100.06 o 
  -5   5   3     1997.84     1854.24     64.90 o 
  -4   5   3     2008.87     1950.45     62.23 o 
  -3   5   3      191.87      200.94     26.26 o 
  -2   5   3        7.26       11.90     10.38 o 
  -1   5   3     5470.90     5487.33     58.89 o 
   0   5   3    10472.95    10442.34     93.25 o 
   1   5   3    13174.81    12887.54    135.48 o 
   2   5   3      781.25      860.43     23.75 o 
   3   5   3     1076.49     1016.46     30.70 o 
   4   5   3        8.42       11.46      6.79 o 
   5   5   3     3584.96     3438.30     51.89 o 
   6   5   3      668.99      665.47     24.29 o 
   7   5   3     3053.87     3030.17     54.63 o 
   8   5   3      689.41      690.77     28.76 o 
   9   5   3      334.89      316.34     29.71 o 
  10   5   3      618.03      624.38     37.24 o 
  11   5   3     1671.25     1691.53     54.25 o 
  12   5   3      671.31      716.71     40.39 o 
  13   5   3      703.01      661.41     56.51 o 
 -10   6   3        3.50       12.16     22.24 o 
  -9   6   3      320.29      297.45     41.51 o 
  -8   6   3     2035.92     1880.93    192.44 o 
  -7   6   3     3488.19     3444.65    146.58 o 
  -6   6   3     2281.10     2308.43     79.94 o 
  -5   6   3       41.76       45.24     43.60 o 
  -4   6   3      599.55      565.24     39.51 o 
  -3   6   3     1270.81     1127.19     84.14 o 
  -2   6   3     7389.78     7401.38    167.78 o 
  -1   6   3     3136.08     2967.47     75.24 o 
   0   6   3     5487.04     5548.80     54.16 o 
   1   6   3      805.25      792.88     19.96 o 
   2   6   3     4260.59     4254.37     58.08 o 
   3   6   3     1763.58     1680.34     35.34 o 
   4   6   3     4391.41     4355.46     85.50 o 
   5   6   3     5351.94     5366.74    102.65 o 
   6   6   3     2598.57     2570.45     46.89 o 
   7   6   3     2748.09     2726.90     51.04 o 
   8   6   3        6.71       -6.36      9.48 o 
   9   6   3     1641.36     1591.64     49.65 o 
  10   6   3     1874.45     1857.97     55.53 o 
  11   6   3     1642.93     1759.72     56.75 o 
  12   6   3      975.49     1015.26     48.25 o 
  13   6   3       35.01       14.38     16.67 o 
  -9   7   3      685.78      697.28     61.92 o 
  -8   7   3      855.87      797.43     86.90 o 
  -7   7   3      714.74      569.09     66.65 o 
  -6   7   3      396.37      322.13     38.59 o 
  -5   7   3      756.42      678.67     63.85 o 
  -4   7   3     2636.13     2540.45     80.02 o 
  -3   7   3     3082.59     2924.20     82.27 o 
  -2   7   3     4597.34     4383.38     96.83 o 
  -1   7   3     3061.77     2963.58     75.42 o 
   0   7   3      252.77      225.70     16.53 o 
   1   7   3     2139.03     2229.21     61.96 o 
   2   7   3     9139.29     9012.73     82.13 o 
   3   7   3     4141.52     4008.98     51.60 o 
   4   7   3     3676.01     3679.60     49.94 o 
   5   7   3     1531.61     1538.26     36.20 o 
   6   7   3      271.43      264.44     17.52 o 
   7   7   3      898.43      888.36     46.78 o 
   8   7   3     1551.84     1618.29     48.82 o 
   9   7   3     2937.00     2995.06     80.79 o 
  10   7   3     1618.70     1729.68     54.80 o 
  11   7   3      348.82      315.93     29.99 o 
  12   7   3       17.79        5.91     15.72 o 
  13   7   3      195.60      200.65     28.72 o 
  -8   8   3       99.41      133.37     33.94 o 
  -7   8   3      165.82       91.94     28.63 o 
  -6   8   3      419.88      429.15     45.67 o 
  -5   8   3     1784.77     1699.03     75.02 o 
  -4   8   3     1113.17     1118.64     58.34 o 
  -3   8   3      661.08      653.07     61.99 o 
  -2   8   3      147.36      209.44     27.98 o 
  -1   8   3      416.58      374.36     33.58 o 
   0   8   3     2199.67     2287.08     68.73 o 
   1   8   3     3355.25     3298.62    112.85 o 
   2   8   3     2685.24     2650.60     51.00 o 
   3   8   3     3160.81     3087.30     47.79 o 
   4   8   3      711.96      732.01     23.86 o 
   5   8   3     1403.11     1432.05     47.38 o 
   6   8   3     4929.72     4703.17     79.76 o 
   7   8   3     4382.63     4332.22     79.40 o 
   8   8   3     3960.97     4080.72    124.29 o 
   9   8   3     1162.43     1226.70     45.62 o 
  10   8   3       37.50       42.25     15.66 o 
  11   8   3       23.29       10.18     13.86 o 
  12   8   3     1432.79     1460.07     57.21 o 
  13   8   3     1130.95     1034.13    109.00 o 
  -7   9   3      509.82      532.53     55.74 o 
  -6   9   3     2039.05     2068.93    132.65 o 
  -5   9   3     1107.88     1052.56     99.73 o 
  -4   9   3      835.72      877.81     76.17 o 
  -3   9   3      275.78      274.67     35.29 o 
  -2   9   3      161.19      174.59     27.98 o 
  -1   9   3     1218.30     1283.03     57.00 o 
   0   9   3     1307.99     1268.41     54.31 o 
   1   9   3      719.62      819.45     78.13 o 
   2   9   3       74.24       79.50     13.95 o 
   3   9   3       55.15       69.63     13.52 o 
   4   9   3     1230.99     1268.47     37.57 o 
   5   9   3     5407.35     5439.92     86.60 o 
   6   9   3     3448.01     3417.01     70.26 o 
   7   9   3     1486.04     1436.29     46.70 o 
   8   9   3      242.73      236.64     23.65 o 
   9   9   3       96.92      110.58     19.26 o 
  10   9   3      150.51      162.29     24.78 o 
  11   9   3     1671.68     1671.84     66.08 o 
  12   9   3     1741.56     1832.26     79.87 o 
  13   9   3      889.84      952.34     64.39 o 
  -6  10   3      686.59      693.29     62.05 o 
  -5  10   3      186.36      175.42     46.86 o 
  -4  10   3        1.31       40.02     24.03 o 
  -3  10   3      401.02      377.22     43.65 o 
  -2  10   3     2081.31     2032.67     78.12 o 
  -1  10   3     4719.09     4673.88    115.21 o 
   0  10   3     1994.20     1996.78    270.02 o 
   1  10   3       51.77       48.07     27.96 o 
   2  10   3      985.83      964.83     47.73 o 
   3  10   3     1492.43     1444.41     43.00 o 
   4  10   3     2623.96     2539.86     72.56 o 
   5  10   3     5571.04     5613.28    114.37 o 
   6  10   3     1938.65     1970.37    103.39 o 
   7  10   3       48.46       32.17     16.20 o 
   8  10   3      409.83      379.70     37.03 o 
   9  10   3     2042.37     2051.62     76.17 o 
  10  10   3     2675.84     2758.42     92.15 o 
  11  10   3     1221.78     1125.21    134.56 o 
  12  10   3      551.66      552.18    102.73 o 
  -5  11   3      222.13      231.90     42.97 o 
  -4  11   3      681.97      608.32     57.47 o 
  -3  11   3      906.10      899.18     63.07 o 
  -2  11   3     1411.19     1453.83     72.19 o 
  -1  11   3     1754.12     1665.55     90.31 o 
   0  11   3      223.66      228.72     45.25 o 
   1  11   3      759.16      746.54     49.45 o 
   2  11   3     1779.15     1809.01    135.76 o 
   3  11   3     2723.67     3036.23    139.12 o 
   4  11   3     2761.51     2804.29     81.61 o 
   5  11   3     1443.45     1445.04     59.00 o 
   6  11   3       54.91       68.18     30.32 o 
   7  11   3      482.44      472.38     40.22 o 
   8  11   3     2725.55     2924.85    179.11 o 
   9  11   3     1838.54     1767.42     73.37 o 
  10  11   3      356.91      352.76     40.67 o 
  11  11   3       47.76       29.28     18.21 o 
  12  11   3       21.56       51.41     45.45 o 
  -3  12   3      326.50      356.72     59.49 o 
  -2  12   3       19.04        2.74     23.24 o 
  -1  12   3      699.37      722.63     56.33 o 
   0  12   3     1768.16     1745.03     77.47 o 
   1  12   3     1116.71     1142.75     62.72 o 
   2  12   3     3468.00     3847.18    169.59 o 
   3  12   3      529.39      411.64     64.45 o 
   4  12   3       42.31       36.48     25.76 o 
   5  12   3      337.52      324.13     34.08 o 
   6  12   3     1095.08     1098.61    129.40 o 
   7  12   3     1687.03     1689.95     71.17 o 
   8  12   3     1146.42     1109.62     59.64 o 
   9  12   3      547.78      448.76     45.18 o 
  10  12   3      119.72       64.05     36.68 o 
  11  12   3      168.25      119.38     38.34 o 
  -1  13   3     1211.45     1310.30     76.77 o 
   0  13   3     1186.23     1270.22     72.61 o 
   1  13   3      570.23      513.97     77.68 o 
   2  13   3      293.95      267.41     60.14 o 
   3  13   3      105.39       28.06     29.57 o 
   4  13   3     1263.28     1188.61     98.02 o 
   5  13   3     1968.62     1847.02    119.47 o 
   6  13   3     1296.83     1191.94     60.77 o 
   7  13   3      508.33      446.51     53.67 o 
   8  13   3       44.54       25.35     18.45 o 
   9  13   3        3.75       -3.41     18.76 o 
  10  13   3       55.09       30.91     21.00 o 
   1  14   3       53.79        7.82     28.97 o 
   2  14   3      305.35      307.60     67.65 o 
   3  14   3     1136.10     1214.77    111.76 o 
   4  14   3     1219.70     1315.70    114.86 o 
   5  14   3     1005.44     1001.59    101.53 o 
   6  14   3      278.11      180.41     54.83 o 
   7  14   3       18.25       47.22     21.55 o 
   8  14   3      224.74      276.39     46.81 o 
  -5 -12   4      154.85      161.67     56.63 o 
  -4 -12   4      495.37      543.54     81.69 o 
  -9 -11   4      834.27      818.41     62.48 o 
  -8 -11   4      338.80      301.39     77.53 o 
  -7 -11   4        1.52      -17.62     17.80 o 
  -6 -11   4      417.69      476.73     48.33 o 
  -5 -11   4     2010.68     2084.70    244.86 o 
  -4 -11   4     1509.11     1664.43     75.37 o 
  -3 -11   4     1190.17     1215.98    100.43 o 
  -2 -11   4      311.49      380.27     71.76 o 
  -1 -11   4        1.09        0.20     36.28 o 
   0 -11   4      289.23      307.40     68.56 o 
 -10 -10   4      421.25      400.47     47.85 o 
  -9 -10   4       34.89       51.65     41.80 o 
  -8 -10   4       50.85       48.17     22.44 o 
  -7 -10   4      622.76      679.12     53.23 o 
  -6 -10   4     1639.41     1682.62     74.08 o 
  -5 -10   4     1513.72     1715.99     73.40 o 
  -4 -10   4     2201.98     2263.19    103.14 o 
  -3 -10   4      350.26      360.37     38.58 o 
  -2 -10   4       16.88        5.81     31.27 o 
  -1 -10   4      778.15      666.12     80.48 o 
   0 -10   4     1251.47     1196.33    102.83 o 
   1 -10   4     1489.22     1450.82     75.14 o 
   2 -10   4      530.93      622.23     64.95 o 
 -11  -9   4      127.62      113.61     39.49 o 
 -10  -9   4        6.61      -15.86     21.85 o 
  -9  -9   4     1222.30      991.27     62.17 o 
  -8  -9   4     2452.32     2414.50    179.66 o 
  -7  -9   4     3801.68     3602.33    105.99 o 
  -6  -9   4     1203.79     1260.84     60.64 o 
  -5  -9   4      751.23      759.67     70.81 o 
  -4  -9   4       69.13       64.66     20.18 o 
  -3  -9   4      444.25      561.11     42.60 o 
  -2  -9   4     1776.25     1771.36     67.70 o 
  -1  -9   4     2073.30     2057.40    117.07 o 
   0  -9   4     1666.20     1669.20    167.48 o 
   1  -9   4      255.37      240.84     37.83 o 
   2  -9   4       15.77       -1.00     21.68 o 
   3  -9   4      265.20      288.90     43.51 o 
   4  -9   4      600.59      724.88    102.73 o 
 -12  -8   4        6.61       19.04     25.83 o 
 -11  -8   4      171.96      184.05     36.02 o 
 -10  -8   4     1551.28     1574.85     75.11 o 
  -9  -8   4     1065.03     1058.38     59.66 o 
  -8  -8   4     4233.18     4004.86    109.34 o 
  -7  -8   4      483.28      567.44     44.05 o 
  -6  -8   4      110.09       99.12     22.17 o 
  -5  -8   4      639.04      608.00     43.60 o 
  -4  -8   4     1960.01     1797.50     66.19 o 
  -3  -8   4     2879.30     2768.11     81.15 o 
  -2  -8   4     3144.46     3237.95     96.82 o 
  -1  -8   4      918.79      941.97     39.81 o 
   0  -8   4        6.22       15.32     17.69 o 
   1  -8   4     1291.83     1283.40     63.02 o 
   2  -8   4     2601.60     2664.68     91.33 o 
   3  -8   4     2171.64     2343.01    181.46 o 
   4  -8   4     1021.22      919.38     63.60 o 
   5  -8   4      203.05      207.95     40.85 o 
 -12  -7   4      586.83      539.19     52.64 o 
 -11  -7   4     1315.01     1321.78     69.89 o 
 -10  -7   4     1474.19     1532.25    132.75 o 
  -9  -7   4     2009.37     1896.36     75.45 o 
  -8  -7   4      219.72      246.84     32.14 o 
  -7  -7   4      126.52       71.02     27.91 o 
  -6  -7   4      853.91      920.62     48.06 o 
  -5  -7   4     2078.76     2197.19     71.40 o 
  -4  -7   4     3011.82     2934.30     81.41 o 
  -3  -7   4     2477.42     2511.48     73.95 o 
  -2  -7   4       32.46       33.90     12.84 o 
  -1  -7   4     1948.56     1951.95     51.10 o 
   0  -7   4     2012.91     2010.94     53.22 o 
   1  -7   4     3351.34     3478.09     94.21 o 
   2  -7   4     2897.45     2992.90     90.85 o 
   3  -7   4      990.07      949.38     57.69 o 
   4  -7   4       26.41       26.15     22.86 o 
   5  -7   4      504.60      460.31     83.59 o 
   6  -7   4     1116.95     1166.84    177.96 o 
 -13  -6   4      486.44      432.94     49.20 o 
 -12  -6   4     1318.86     1270.75    136.66 o 
 -11  -6   4     1982.77     1911.80     92.31 o 
 -10  -6   4     1273.78     1195.32     84.89 o 
  -9  -6   4       21.21       19.36     17.93 o 
  -8  -6   4      248.21      287.78     33.35 o 
  -7  -6   4     2311.51     2417.17     75.74 o 
  -6  -6   4     1895.72     1821.68     63.76 o 
  -5  -6   4     1099.68     1169.01     51.20 o 
  -4  -6   4     1411.04     1291.78     52.33 o 
  -3  -6   4       36.69       44.75     11.98 o 
  -2  -6   4     2010.50     2133.39     48.99 o 
  -1  -6   4     2286.35     2246.11     72.33 o 
   0  -6   4     1889.83     1895.17     48.65 o 
   1  -6   4     1060.35     1169.96     40.06 o 
   2  -6   4      412.00      431.03     57.98 o 
   3  -6   4      134.59       96.56     23.48 o 
   4  -6   4     2505.99     2465.08    150.39 o 
   5  -6   4     2970.88     2979.49    127.24 o 
   6  -6   4     2869.34     3006.45    102.78 o 
   7  -6   4      900.78      937.18     66.44 o 
   8  -6   4      307.10      303.81     45.71 o 
 -13  -5   4      841.95      827.00    136.91 o 
 -12  -5   4      755.66      825.97     56.88 o 
 -11  -5   4      637.84      598.93     48.30 o 
 -10  -5   4       85.71       67.88     22.67 o 
  -9  -5   4      485.40      524.49     41.93 o 
  -8  -5   4     2727.91     2703.27     94.37 o 
  -7  -5   4     5043.96     4910.53    140.37 o 
  -6  -5   4     1885.17     1828.76     61.40 o 
  -5  -5   4     1941.12     2026.44     62.86 o 
  -4  -5   4      194.00      271.52     58.08 o 
  -3  -5   4     6192.57     6203.20     79.03 o 
  -2  -5   4     3472.53     3563.52     59.62 o 
  -1  -5   4     4247.14     4205.74     66.87 o 
   0  -5   4     1374.01     1431.98     39.37 o 
   1  -5   4       90.60      115.00     15.70 o 
   2  -5   4      650.67      676.38     30.73 o 
   3  -5   4     2439.41     2288.79     73.13 o 
   4  -5   4     1426.13     1472.61     62.69 o 
   5  -5   4     5914.55     6046.48    178.41 o 
   6  -5   4      420.42      459.28     45.48 o 
   7  -5   4       14.18       27.09     19.33 o 
   8  -5   4      148.48      101.16     29.81 o 
 -13  -4   4      267.98      250.29     60.39 o 
 -12  -4   4       22.40        5.76     17.23 o 
 -11  -4   4      241.58      211.38     32.19 o 
 -10  -4   4     1190.41     1060.52     55.16 o 
  -9  -4   4     6324.34     6088.71    183.22 o 
  -8  -4   4     5499.20     5288.66    113.66 o 
  -7  -4   4      734.50      715.84     67.55 o 
  -6  -4   4      237.15      297.37     48.01 o 
  -5  -4   4     1633.62     1649.03     74.12 o 
  -4  -4   4    15642.52    15993.12    135.53 o 
  -3  -4   4    24517.25    25104.47    196.53 o 
  -2  -4   4     4077.65     4164.03     60.56 o 
  -1  -4   4     4372.54     4678.83     66.33 o 
   0  -4   4      422.30      468.62     22.70 o 
   1  -4   4      901.71      892.08     34.29 o 
   2  -4   4     6000.57     6134.57     84.33 o 
   3  -4   4     4206.51     4338.08     83.84 o 
   4  -4   4     4370.34     4335.30     99.61 o 
   5  -4   4       94.90       95.33     47.51 o 
   6  -4   4       41.90       46.15     18.66 o 
   7  -4   4      800.99      926.73     57.81 o 
   8  -4   4     1508.67     1576.55     73.91 o 
   9  -4   4      829.86      821.75     60.94 o 
 -13  -3   4       73.35       71.76     37.79 o 
 -12  -3   4      344.13      279.66     37.08 o 
 -11  -3   4     1325.23     1430.63     64.85 o 
 -10  -3   4     2829.52     2948.73     88.46 o 
  -9  -3   4      448.37      462.53     38.19 o 
  -8  -3   4      309.24      307.54     30.97 o 
  -7  -3   4     1213.69     1266.03     58.18 o 
  -6  -3   4     4213.91     4265.28     88.39 o 
  -5  -3   4     3557.75     3483.02     48.73 o 
  -4  -3   4    11209.11    10957.50    153.58 o 
  -3  -3   4    11443.80    11625.54    105.52 o 
  -2  -3   4       28.08       28.42      8.09 o 
  -1  -3   4     1422.53     1551.62     34.40 o 
   0  -3   4       92.11       67.46     10.87 o 
   1  -3   4     7236.64     7211.69     84.26 o 
   2  -3   4     3951.13     3930.57     61.62 o 
   3  -3   4     2702.26     2761.25     53.34 o 
   4  -3   4      390.79      426.36     24.39 o 
   5  -3   4      398.87      410.04     35.83 o 
   6  -3   4      412.46      432.12     37.45 o 
   7  -3   4     2073.62     2287.54     79.73 o 
   8  -3   4     1616.07     1622.65     72.03 o 
   9  -3   4      375.20      331.46     42.57 o 
  10  -3   4       34.00       45.50     29.77 o 
 -13  -2   4      493.55      451.93     74.27 o 
 -12  -2   4      899.62      883.32     89.20 o 
 -11  -2   4     1181.89     1163.86     57.87 o 
 -10  -2   4      431.53      406.11     38.29 o 
  -9  -2   4       56.10       88.40     22.08 o 
  -8  -2   4     1075.62     1051.45     47.67 o 
  -7  -2   4     2984.96     3025.81     75.87 o 
  -6  -2   4     7643.42     7967.19    115.71 o 
  -5  -2   4     2164.34     2111.76     38.79 o 
  -4  -2   4     2889.02     2992.75     47.10 o 
  -3  -2   4      606.93      702.89     21.37 o 
  -2  -2   4    15762.56    16669.14    131.70 o 
  -1  -2   4     4275.57     4090.71     64.90 o 
   0  -2   4    11982.13    11732.75    104.70 o 
   1  -2   4     8051.17     8103.45     84.69 o 
   2  -2   4     4181.34     4607.39     62.95 o 
   3  -2   4       58.65       39.34      9.93 o 
   4  -2   4     2920.04     3005.90     62.07 o 
   5  -2   4     4205.75     4202.06     69.38 o 
   6  -2   4     1104.76     1102.36     37.20 o 
   7  -2   4     1769.49     1750.12     66.09 o 
   8  -2   4      995.77      956.52     54.78 o 
   9  -2   4       66.51       64.46     23.23 o 
  10  -2   4      720.62      777.61     57.84 o 
  11  -2   4      792.13      871.99     91.81 o 
 -13  -1   4      812.61      878.51     96.82 o 
 -12  -1   4      427.51      373.25     65.15 o 
 -11  -1   4       52.48       21.55     25.66 o 
 -10  -1   4      159.35      130.09     24.84 o 
  -9  -1   4     1855.52     1894.93     65.13 o 
  -8  -1   4     2470.28     2403.91     52.45 o 
  -7  -1   4      595.85      587.20     25.82 o 
  -6  -1   4     2108.20     1984.45     41.64 o 
  -5  -1   4     3076.23     3335.99     62.35 o 
  -4  -1   4     1399.92     1396.31     30.39 o 
  -3  -1   4      113.82      123.87     10.40 o 
  -2  -1   4     2894.32     2510.79     38.22 o 
  -1  -1   4       41.07       53.07     10.03 o 
   0  -1   4     2691.79     2632.38     38.58 o 
   1  -1   4      509.56      506.08     18.02 o 
   2  -1   4     1626.98     1617.90     33.05 o 
   3  -1   4     3844.71     3912.55     56.64 o 
   4  -1   4     7567.70     7489.84     87.33 o 
   5  -1   4     5918.32     5896.31    113.78 o 
   6  -1   4      279.24      279.88     20.74 o 
   7  -1   4     1836.73     1806.65     48.39 o 
   8  -1   4      343.18      365.66     35.79 o 
   9  -1   4     2200.99     2279.06     81.43 o 
  10  -1   4     1484.82     1486.04     70.16 o 
  11  -1   4      998.49     1097.00     96.32 o 
 -13   0   4       97.91      135.41     48.31 o 
 -12   0   4       34.94       26.86     31.67 o 
 -11   0   4      322.35      321.73     59.74 o 
 -10   0   4     3284.08     3510.31    149.24 o 
  -9   0   4     2709.65     2809.10     75.60 o 
  -8   0   4     2689.06     2661.65     90.26 o 
  -7   0   4      576.42      556.34     26.07 o 
  -6   0   4     1557.80     1584.03     38.22 o 
  -5   0   4     1238.52     1196.06     30.93 o 
  -4   0   4      835.14      755.68     23.23 o 
  -3   0   4    15728.36    15726.68    124.42 o 
  -2   0   4     7423.53     7180.31     69.37 o 
  -1   0   4      185.05      157.74     12.67 o 
   0   0   4       66.64       55.74     15.60 o 
   1   0   4      800.42      825.38     27.68 o 
   2   0   4     2641.12     2506.23     38.30 o 
   3   0   4     5178.74     5264.52     65.82 o 
   4   0   4     2228.95     2375.90     43.82 o 
   5   0   4      908.60      908.22     34.55 o 
   6   0   4     1707.38     1783.49     51.87 o 
   7   0   4     1369.58     1429.89     41.92 o 
   8   0   4     4391.70     4575.04     80.38 o 
   9   0   4     3818.06     3941.47    262.00 o 
  10   0   4      860.60      887.69     71.66 o 
  11   0   4       92.27       74.96     25.61 o 
  12   0   4       72.03       70.46     40.39 o 
 -12   1   4      712.11      714.43     86.30 o 
 -11   1   4     1762.53     1838.70    118.47 o 
 -10   1   4     1348.39     1444.02     62.59 o 
  -9   1   4     4571.30     4663.93    108.46 o 
  -8   1   4        0.71        2.35     10.22 o 
  -7   1   4        7.39       -1.19      8.77 o 
  -6   1   4      443.35      359.21     31.00 o 
  -5   1   4     2513.91     2554.55     45.68 o 
  -4   1   4     7804.27     7892.18     82.04 o 
  -3   1   4     2616.69     2539.44     44.87 o 
  -2   1   4      399.20      400.80     19.02 o 
  -1   1   4        9.95       27.67      5.67 o 
   0   1   4     5981.52     5845.89     74.27 o 
   1   1   4     4706.96     4627.23     65.94 o 
   2   1   4     6573.27     6377.32     83.78 o 
   3   1   4      661.13      664.46     19.40 o 
   4   1   4     1815.82     1961.58     42.83 o 
   5   1   4      218.47      234.27     16.03 o 
   6   1   4     7073.18     7141.65     88.65 o 
   7   1   4     4148.49     4149.55     73.45 o 
   8   1   4     2007.25     2021.67     62.27 o 
   9   1   4      296.88      346.64     41.00 o 
  10   1   4      178.47      205.57     40.24 o 
  11   1   4      148.31      163.06     31.04 o 
  12   1   4      447.27      428.98     62.94 o 
 -12   2   4      915.57      897.15    100.63 o 
 -11   2   4      391.98      440.93     55.98 o 
 -10   2   4      218.73      273.73     58.68 o 
  -9   2   4      925.20      973.44    107.24 o 
  -8   2   4      109.28      106.28     22.35 o 
  -7   2   4     4165.28     4457.86    123.48 o 
  -6   2   4     7084.19     7072.05     97.64 o 
  -5   2   4     5225.59     5349.22     68.73 o 
  -4   2   4      614.16      576.58     27.35 o 
  -3   2   4       14.37       21.14      6.56 o 
  -2   2   4      391.45      325.29     14.25 o 
  -1   2   4     5547.48     5228.84     77.01 o 
   0   2   4     1949.43     2019.13     34.54 o 
   1   2   4    12605.15    12757.21    266.06 o 
   2   2   4     3062.36     3068.17     53.25 o 
   3   2   4     6986.10     6914.95     72.16 o 
   4   2   4    14311.40    14907.10    129.05 o 
   5   2   4     7769.42     7507.36     83.31 o 
   6   2   4     4401.63     4337.70     65.01 o 
   7   2   4     3629.19     3688.02     76.19 o 
   8   2   4      540.25      547.04     28.10 o 
   9   2   4     1755.55     1735.62     50.40 o 
  10   2   4     2132.26     2202.76     57.92 o 
  11   2   4     1073.43     1191.27     60.44 o 
  12   2   4      695.93      773.06     79.28 o 
 -11   3   4        6.31        7.92     25.01 o 
 -10   3   4      221.41      158.12     43.40 o 
  -9   3   4     1040.56     1030.33     55.28 o 
  -8   3   4     3059.41     2929.61    102.48 o 
  -7   3   4     1559.72     1646.19     61.90 o 
  -6   3   4     1003.18      974.29     45.15 o 
  -5   3   4       91.06       91.05     24.89 o 
  -4   3   4     2427.78     2494.09     53.01 o 
  -3   3   4     6158.03     6291.60     67.62 o 
  -2   3   4     9938.62     9756.65    142.43 o 
  -1   3   4     4895.65     4932.96     54.93 o 
   0   3   4    15970.68    15980.55    119.96 o 
   1   3   4    15022.46    15427.43    115.19 o 
   2   3   4     6142.01     6031.81     60.35 o 
   3   3   4    21084.40    21215.93    153.08 o 
   4   3   4     8171.85     8230.06     82.14 o 
   5   3   4     2176.24     1977.58     40.08 o 
   6   3   4      597.11      521.04     22.85 o 
   7   3   4       13.29       16.33      9.20 o 
   8   3   4      509.97      493.07     26.79 o 
   9   3   4     2233.48     2290.26     56.03 o 
  10   3   4     2507.87     2524.49    110.48 o 
  11   3   4      928.62      976.92     49.92 o 
  12   3   4      200.11      108.45     37.08 o 
 -11   4   4      350.36      397.35     48.64 o 
 -10   4   4      958.27     1050.78     63.27 o 
  -9   4   4     1863.27     1865.15     77.68 o 
  -8   4   4     1612.15     1477.29     65.18 o 
  -7   4   4      116.81       84.58     20.04 o 
  -6   4   4       20.00       25.67     15.29 o 
  -5   4   4     1757.30     1679.29     58.43 o 
  -4   4   4     5859.92     5769.24    103.55 o 
  -3   4   4     4904.86     4786.13     88.24 o 
  -2   4   4     2532.41     2501.06     36.98 o 
  -1   4   4       56.42       69.57      8.36 o 
   0   4   4    11231.48    11924.39    139.32 o 
   1   4   4    31432.44    32216.72    229.98 o 
   2   4   4    17768.71    16991.41    205.71 o 
   3   4   4     6700.30     6320.73    121.38 o 
   4   4   4     6510.72     6528.68     72.13 o 
   5   4   4     1932.77     2117.97     40.91 o 
   6   4   4      716.40      658.48     25.08 o 
   7   4   4     2693.20     2635.58     52.26 o 
   8   4   4     2847.63     2879.59     60.77 o 
   9   4   4     2750.95     2793.73     61.62 o 
  10   4   4      209.73      219.93     22.31 o 
  11   4   4       19.66       20.20     15.18 o 
  12   4   4       50.61       40.82     19.02 o 
 -10   5   4      589.61      544.52     52.10 o 
  -9   5   4      885.30      758.83     56.68 o 
  -8   5   4      248.18      250.22     72.11 o 
  -7   5   4      213.85      193.76     41.39 o 
  -6   5   4     1510.53     1508.74     60.74 o 
  -5   5   4     3047.71     2926.50     81.09 o 
  -4   5   4     1761.28     1567.84     60.29 o 
  -3   5   4      612.80      597.38     34.00 o 
  -2   5   4       59.22       73.67     15.52 o 
  -1   5   4    10065.69    10298.88     93.72 o 
   0   5   4    10012.15    10607.02     96.61 o 
   1   5   4     8201.91     7892.68     80.23 o 
   2   5   4    12791.34    12276.58    107.75 o 
   3   5   4     1076.54     1105.14     27.91 o 
   4   5   4     1634.14     1617.42     34.78 o 
   5   5   4       69.52       49.17      9.70 o 
   6   5   4    10719.18    10549.17    108.89 o 
   7   5   4     9193.47     9400.98    106.53 o 
   8   5   4     1493.90     1492.21     55.35 o 
   9   5   4      276.37      259.12     21.92 o 
  10   5   4      110.94      105.31     21.33 o 
  11   5   4      293.46      290.82     28.08 o 
  12   5   4      626.55      664.61     38.64 o 
  13   5   4      866.79      882.31     46.51 o 
 -10   6   4       17.49       30.21     23.37 o 
  -9   6   4       12.07       12.03     36.33 o 
  -8   6   4      364.05      426.49     67.30 o 
  -7   6   4     1307.00     1361.78     64.87 o 
  -6   6   4     2216.56     2207.01     76.91 o 
  -5   6   4      782.27      808.04     45.49 o 
  -4   6   4       68.72       70.98     19.33 o 
  -3   6   4     1191.45     1207.74     50.11 o 
  -2   6   4     4269.81     4196.29     88.38 o 
  -1   6   4     3824.00     3820.28     51.38 o 
   0   6   4    10424.04    10331.14    154.58 o 
   1   6   4       97.17       84.78     15.60 o 
   2   6   4       13.32       20.56     11.22 o 
   3   6   4      439.35      406.42     18.94 o 
   4   6   4     2110.63     2019.58     40.68 o 
   5   6   4     5498.35     5573.26     72.27 o 
   6   6   4     6354.13     6208.17     80.00 o 
   7   6   4     1808.88     1815.66     43.66 o 
   8   6   4       18.92       19.90     10.59 o 
   9   6   4      384.32      473.26     36.33 o 
  10   6   4     1648.50     1619.86    175.40 o 
  11   6   4     1518.55     1498.99     51.94 o 
  12   6   4      734.59      754.11     41.76 o 
  13   6   4      114.50      140.65     25.86 o 
  -9   7   4      672.43      641.30     58.16 o 
  -8   7   4     1549.40     1543.31     77.50 o 
  -7   7   4     2581.55     2648.46     95.48 o 
  -6   7   4      606.82      620.80     63.65 o 
  -5   7   4      177.54      184.16     28.89 o 
  -4   7   4     1623.13     1620.79     82.34 o 
  -3   7   4     3292.45     3254.23    120.88 o 
  -2   7   4     4846.19     4734.53    100.73 o 
  -1   7   4     4989.52     4823.25     97.23 o 
   0   7   4     1018.32     1001.83     27.51 o 
   1   7   4      147.83      147.60     13.74 o 
   2   7   4      658.58      714.35     25.72 o 
   3   7   4     2633.78     2507.81     47.39 o 
   4   7   4     4475.50     4515.75     65.54 o 
   5   7   4     2748.44     2736.72     50.67 o 
   6   7   4      779.80      738.74     34.74 o 
   7   7   4       80.42       97.28     34.43 o 
   8   7   4     2014.12     1907.92    111.00 o 
   9   7   4     1996.62     2114.30    105.67 o 
  10   7   4     1423.71     1516.96     57.03 o 
  11   7   4      660.85      641.69     37.97 o 
  12   7   4      174.82      136.47     23.59 o 
  13   7   4       23.62        9.85     16.22 o 
  -8   8   4      226.78      249.07     41.36 o 
  -7   8   4       23.09        4.52     43.50 o 
  -6   8   4      433.62      451.14     45.82 o 
  -5   8   4     2416.38     2164.02    102.88 o 
  -4   8   4     1681.46     1635.01     79.68 o 
  -3   8   4     1541.16     1484.30     61.34 o 
  -2   8   4     1080.28     1101.43     62.99 o 
  -1   8   4      153.56      141.88     23.67 o 
   0   8   4      452.58      438.02     33.33 o 
   1   8   4     3608.89     3471.10     48.40 o 
   2   8   4     2583.05     2435.82     49.13 o 
   3   8   4     1541.33     1510.80     33.13 o 
   4   8   4      667.43      689.56     23.48 o 
   5   8   4       73.58       77.68     15.44 o 
   6   8   4     2187.12     2128.30     65.64 o 
   7   8   4     3614.44     3573.23     99.46 o 
   8   8   4     3804.28     3803.22     76.33 o 
   9   8   4     1912.83     1924.86     56.63 o 
  10   8   4     1050.81     1116.81     45.99 o 
  11   8   4        2.80       10.24     13.30 o 
  12   8   4      315.50      262.14     34.17 o 
  13   8   4      527.76      489.58     39.99 o 
  -7   9   4      435.53      410.00     55.08 o 
  -6   9   4     1068.68     1067.68    101.03 o 
  -5   9   4     1403.59     1452.09     71.68 o 
  -4   9   4     1820.13     1673.23    104.34 o 
  -3   9   4      658.03      597.40     46.74 o 
  -2   9   4        5.64        9.45     12.97 o 
  -1   9   4     2416.50     2410.43     76.51 o 
   0   9   4     2164.60     2329.11     72.62 o 
   1   9   4     2364.34     2423.49     71.96 o 
   2   9   4     1694.68     1756.67     37.18 o 
   3   9   4      670.14      721.06     25.33 o 
   4   9   4      414.53      405.16     20.35 o 
   5   9   4     3717.66     3707.00     56.89 o 
   6   9   4     4109.19     4244.59     78.31 o 
   7   9   4     2556.72     2628.25     62.85 o 
   8   9   4     1088.71     1073.10     41.55 o 
   9   9   4      134.55       84.87     17.24 o 
  10   9   4      143.98      113.71     21.05 o 
  11   9   4      626.64      640.56     74.87 o 
  12   9   4     1748.79     1756.22     64.21 o 
  13   9   4      905.92      860.52     50.25 o 
  -6  10   4      578.40      554.49     58.10 o 
  -5  10   4      285.95      284.00     42.51 o 
  -4  10   4        0.33        2.53     17.02 o 
  -3  10   4       67.15       49.47     27.56 o 
  -2  10   4     1770.09     1699.14    140.87 o 
  -1  10   4     4306.50     4141.52    270.82 o 
   0  10   4      549.15      548.51     49.46 o 
   1  10   4       22.75       18.60     16.02 o 
   2  10   4       83.83       83.47     19.99 o 
   3  10   4     1398.10     1384.26     41.83 o 
   4  10   4     2992.78     2950.67     52.26 o 
   5  10   4     2990.58     2971.67     65.33 o 
   6  10   4     1837.31     1953.68     54.07 o 
   7  10   4      301.42      290.19     29.89 o 
   8  10   4       17.78       25.82     11.81 o 
   9  10   4       48.95       16.26     12.43 o 
  10  10   4      485.67      477.23     40.93 o 
  11  10   4     1536.01     1421.53     96.34 o 
  12  10   4      798.99      811.66     48.78 o 
  -5  11   4       18.78       42.54     29.38 o 
  -4  11   4      207.48      204.94     36.36 o 
  -3  11   4      548.10      428.05     46.81 o 
  -2  11   4     2022.83     1882.90     96.07 o 
  -1  11   4     1848.52     1871.69     77.08 o 
   0  11   4       11.81       -2.40     15.27 o 
   1  11   4      713.27      744.99     48.67 o 
   2  11   4     1275.81     1167.82     55.10 o 
   3  11   4     2497.51     2497.23     78.06 o 
   4  11   4     3499.74     3278.42    169.84 o 
   5  11   4     1668.13     1630.26    115.71 o 
   6  11   4     1068.68     1064.10     51.74 o 
   7  11   4      187.59      140.67     25.58 o 
   8  11   4     1329.80     1387.42     50.64 o 
   9  11   4     2181.19     2248.57    117.05 o 
  10  11   4     1805.57     1887.80     76.87 o 
  11  11   4      157.93      133.94     58.33 o 
  12  11   4        1.29        4.95     27.81 o 
  -3  12   4      582.14      649.42     82.49 o 
  -2  12   4      100.34      113.25     29.09 o 
  -1  12   4      231.19      284.24     42.90 o 
   0  12   4     1461.46     1467.90     70.27 o 
   1  12   4     3165.26     3161.04     98.47 o 
   2  12   4     2740.82     2693.56    183.47 o 
   3  12   4     1673.16     1889.01    114.46 o 
   4  12   4      910.60     1033.26     84.89 o 
   5  12   4        0.15        9.22     14.38 o 
   6  12   4      637.92      640.56     91.06 o 
   7  12   4     1180.57     1163.73     94.87 o 
   8  12   4     1102.93     1087.19     93.81 o 
   9  12   4     1117.69     1070.44     85.24 o 
  10  12   4      213.59      193.03     38.94 o 
  11  12   4        9.36       46.36     31.72 o 
  -2  13   4      206.46      190.58     75.82 o 
  -1  13   4      904.70      965.06     67.36 o 
   0  13   4     1775.74     1875.26     83.59 o 
   1  13   4      822.05      852.71     59.33 o 
   2  13   4     1089.48      959.49     96.32 o 
   3  13   4      341.08      285.35     60.44 o 
   4  13   4      260.04      406.93     65.15 o 
   5  13   4     1100.25     1016.72     94.42 o 
   6  13   4     1682.79     1683.78     70.63 o 
   7  13   4     1204.56     1262.95     64.94 o 
   8  13   4      336.29      354.94     53.52 o 
   9  13   4      197.11      150.17     45.45 o 
  10  13   4       11.13       -8.13     32.47 o 
   1  14   4      655.89      600.27     87.40 o 
   2  14   4       74.87       71.26     42.40 o 
   3  14   4      378.71      388.09     73.07 o 
   4  14   4     1057.56     1152.63    107.34 o 
   5  14   4     2132.32     2023.42    131.80 o 
   6  14   4      761.13      572.51     80.08 o 
   7  14   4       52.60       57.67     21.53 o 
   8  14   4       80.61       58.41     24.06 o 
   9  14   4      130.58      162.08     45.65 o 
  -7 -11   5       81.19       74.47     50.26 o 
  -6 -11   5      148.61      123.27     31.11 o 
  -5 -11   5      983.09     1083.74    100.33 o 
  -4 -11   5     1813.28     1861.03     80.53 o 
  -3 -11   5     1915.31     1743.68    124.48 o 
  -2 -11   5      540.03      505.15     76.47 o 
  -9 -10   5      173.84      175.96     33.98 o 
  -8 -10   5       33.81       39.11     23.99 o 
  -7 -10   5      606.39      576.60     51.57 o 
  -6 -10   5     1262.76     1224.40     64.63 o 
  -5 -10   5     1889.20     2023.64    108.15 o 
  -4 -10   5     1250.89     1321.13     66.06 o 
  -3 -10   5      289.14      237.36     50.26 o 
  -2 -10   5       21.42       -7.12     29.77 o 
  -1 -10   5      544.88      584.13     76.27 o 
   0 -10   5     1092.63      987.85     96.12 o 
   1 -10   5     1493.40     1643.75    120.37 o 
 -11  -9   5      802.70      760.61     63.36 o 
 -10  -9   5       73.59       34.94     22.45 o 
  -9  -9   5       63.87       62.60     23.38 o 
  -8  -9   5      550.33      507.91     53.47 o 
  -7  -9   5     1465.79     1381.60     67.58 o 
  -6  -9   5     2465.56     2514.78     88.24 o 
  -5  -9   5      633.99      665.04     66.15 o 
  -4  -9   5      168.11      133.76     26.88 o 
  -3  -9   5       55.56       21.38     17.29 o 
  -2  -9   5     1013.88     1041.23     59.79 o 
  -1  -9   5      868.71      919.30     84.99 o 
   0  -9   5     1677.67     1693.76    100.33 o 
   1  -9   5      749.63      844.41     77.28 o 
   2  -9   5       66.18       92.71     36.38 o 
   3  -9   5       47.72       48.58     28.49 o 
 -11  -8   5       87.27       57.33     27.68 o 
 -10  -8   5      391.52      391.97     45.32 o 
  -9  -8   5     1307.71     1445.08     69.99 o 
  -8  -8   5     3837.47     3722.08    107.55 o 
  -7  -8   5     1451.02     1501.18     78.58 o 
  -6  -8   5     1521.83     1447.14     64.53 o 
  -5  -8   5       11.08        6.79     13.34 o 
  -4  -8   5      680.86      674.55     51.87 o 
  -3  -8   5     1265.28     1292.44     57.32 o 
  -2  -8   5      413.37      445.02     37.20 o 
  -1  -8   5     1288.54     1415.93     48.80 o 
   0  -8   5      871.54      866.94     53.49 o 
   1  -8   5      105.17       89.41     27.63 o 
   2  -8   5      800.42      868.03    102.28 o 
   3  -8   5      856.68     1064.78     66.65 o 
   4  -8   5      904.81     1008.00     68.45 o 
   5  -8   5      875.55      774.87     91.01 o 
 -12  -7   5       70.12       72.95     30.52 o 
 -11  -7   5      528.77      517.33     53.87 o 
 -10  -7   5     1591.20     1425.99     91.36 o 
  -9  -7   5     1673.94     1688.85     74.10 o 
  -8  -7   5      637.07      613.99     46.22 o 
  -7  -7   5     1938.83     2004.38     74.52 o 
  -6  -7   5      384.91      313.27     33.97 o 
  -5  -7   5       45.77       73.79     31.82 o 
  -4  -7   5     3377.69     3370.02     89.67 o 
  -3  -7   5     2879.45     2867.15     81.54 o 
  -2  -7   5     4328.05     4360.59     78.20 o 
  -1  -7   5     1119.63     1015.47     40.38 o 
   0  -7   5      149.62      125.65     19.81 o 
   1  -7   5     1648.85     1715.22     68.62 o 
   2  -7   5     4528.31     4607.46    173.04 o 
   3  -7   5     1813.37     1805.29     76.81 o 
   4  -7   5      387.07      420.89     45.61 o 
   5  -7   5       40.98       28.60     26.98 o 
   6  -7   5      448.84      464.96     77.28 o 
 -12  -6   5     1498.78     1458.26     75.75 o 
 -11  -6   5     1204.55     1182.44    115.96 o 
 -10  -6   5     1434.19     1408.97     68.63 o 
  -9  -6   5      330.78      261.30     35.27 o 
  -8  -6   5        6.97       -1.30     14.99 o 
  -7  -6   5     1337.75     1323.97     72.52 o 
  -6  -6   5       24.39        7.61     12.09 o 
  -5  -6   5     3042.04     3031.44     83.14 o 
  -4  -6   5     2506.23     2557.99     75.02 o 
  -3  -6   5      233.12      208.45     26.27 o 
  -2  -6   5      791.10      799.00     32.56 o 
  -1  -6   5     4888.95     4745.96     79.29 o 
   0  -6   5     2657.51     2615.39     59.70 o 
   1  -6   5     3766.62     3988.21     75.87 o 
   2  -6   5     2015.71     2097.68     89.35 o 
   3  -6   5      251.19      261.61     34.58 o 
   4  -6   5       47.59       37.51     22.50 o 
   5  -6   5      542.35      641.64     52.19 o 
   6  -6   5     1996.47     2144.19    128.19 o 
   7  -6   5     1812.26     1994.55    130.30 o 
 -13  -5   5      679.34      790.18     62.16 o 
 -12  -5   5      505.90      596.04     52.46 o 
 -11  -5   5     1525.88     1475.49     70.25 o 
 -10  -5   5      399.76      414.85     57.73 o 
  -9  -5   5       81.68       60.92     27.41 o 
  -8  -5   5     1029.05      995.96     52.00 o 
  -7  -5   5     3040.12     3037.84    148.04 o 
  -6  -5   5     2659.30     2651.00     75.97 o 
  -5  -5   5     1249.96     1131.24     49.14 o 
  -4  -5   5        2.43        3.73     11.62 o 
  -3  -5   5      591.35      589.99     26.23 o 
  -2  -5   5     3871.72     3871.03     69.33 o 
  -1  -5   5     4306.26     4387.49     87.43 o 
   0  -5   5     2536.23     2514.47     55.01 o 
   1  -5   5      489.56      537.91     29.05 o 
   2  -5   5      391.36      417.37     27.03 o 
   3  -5   5      142.40      193.63     30.82 o 
   4  -5   5     3343.91     3630.08    157.71 o 
   5  -5   5     1464.96     1469.29    108.20 o 
   6  -5   5     1138.33     1354.15     98.47 o 
   7  -5   5      314.41      398.01     67.25 o 
   8  -5   5        0.61      -17.64     25.06 o 
 -13  -4   5      325.33      336.77     45.18 o 
 -12  -4   5      338.21      417.88     45.56 o 
 -11  -4   5        6.92       20.25     21.05 o 
 -10  -4   5       18.82       -8.77     16.40 o 
  -9  -4   5      799.62      835.34     50.52 o 
  -8  -4   5     2419.42     2482.75     77.63 o 
  -7  -4   5     2471.27     2331.00     93.36 o 
  -6  -4   5      543.72      523.67     36.19 o 
  -5  -4   5      528.38      531.98     34.33 o 
  -4  -4   5     4953.36     5175.46     98.12 o 
  -3  -4   5     4819.59     4830.26     68.78 o 
  -2  -4   5     5995.23     5899.85     78.06 o 
  -1  -4   5     4071.10     4053.95     64.63 o 
   0  -4   5      220.06      202.86     17.81 o 
   1  -4   5     1135.39     1144.69     36.67 o 
   2  -4   5     2660.79     2780.34     62.11 o 
   3  -4   5     6638.19     6711.14     98.57 o 
   4  -4   5     1220.17     1170.82     54.73 o 
   5  -4   5       34.56       32.94     19.75 o 
   6  -4   5        9.97       -5.61     37.49 o 
   7  -4   5      839.24      776.75     54.95 o 
   8  -4   5      824.84      719.04     82.09 o 
   9  -4   5      947.25     1073.75    102.33 o 
 -13  -3   5       49.08       36.88     34.68 o 
 -12  -3   5      123.57       85.69     27.98 o 
 -11  -3   5      894.64      959.02     82.04 o 
 -10  -3   5     2471.38     2491.69    121.83 o 
  -9  -3   5     3714.54     3742.50     97.49 o 
  -8  -3   5      608.00      614.35     40.99 o 
  -7  -3   5       59.47       71.95     19.60 o 
  -6  -3   5      527.00      497.28     34.18 o 
  -5  -3   5     3618.19     3736.63     55.53 o 
  -4  -3   5     5148.90     5073.51     66.60 o 
  -3  -3   5      252.60      224.10     15.98 o 
  -2  -3   5      735.18      683.92     24.43 o 
  -1  -3   5      480.47      501.64     22.63 o 
   0  -3   5     1510.14     1506.42     37.08 o 
   1  -3   5     6382.68     6571.17     90.49 o 
   2  -3   5     8611.90     8192.46     98.09 o 
   3  -3   5     4373.48     4516.96     98.74 o 
   4  -3   5     2536.42     2750.31     61.18 o 
   5  -3   5      462.42      495.23     38.72 o 
   6  -3   5     1669.99     1728.15     67.70 o 
   7  -3   5     1255.77     1232.67     61.00 o 
   8  -3   5     1915.24     2049.38    118.77 o 
   9  -3   5     1086.76     1182.10    101.13 o 
  10  -3   5      116.00       41.80     29.57 o 
 -13  -2   5      276.36      271.82     63.65 o 
 -12  -2   5      888.35      827.39     90.01 o 
 -11  -2   5     1384.46     1372.27     65.01 o 
 -10  -2   5     1515.40     1572.40     65.40 o 
  -9  -2   5       28.55       27.77     17.32 o 
  -8  -2   5     2611.12     2526.64     95.47 o 
  -7  -2   5     2424.71     2374.37     68.05 o 
  -6  -2   5     6343.18     6338.57     79.23 o 
  -5  -2   5     5728.04     5754.55     72.36 o 
  -4  -2   5     4209.33     4241.81     59.06 o 
  -3  -2   5       18.66       19.00      7.78 o 
  -2  -2   5     1748.34     1829.02     37.93 o 
  -1  -2   5    11864.29    12136.21    111.11 o 
   0  -2   5     8300.10     8227.46     87.20 o 
   1  -2   5     2050.39     2040.20     48.04 o 
   2  -2   5     5579.55     5575.47     73.81 o 
   3  -2   5       44.03       42.64     10.98 o 
   4  -2   5     1170.58     1192.36     37.27 o 
   5  -2   5     2086.75     2199.38     53.43 o 
   6  -2   5     3287.52     3501.91     68.99 o 
   7  -2   5     3922.11     4042.52    103.06 o 
   8  -2   5      888.23      897.26     54.57 o 
   9  -2   5      225.15      180.21     44.80 o 
  10  -2   5       17.54        3.01     27.76 o 
 -13  -1   5      636.08      793.11     94.42 o 
 -12  -1   5      691.85      701.40     82.89 o 
 -11  -1   5      565.13      671.93     79.88 o 
 -10  -1   5        0.56       -2.24     17.54 o 
  -9  -1   5      489.79      472.73     37.90 o 
  -8  -1   5     1781.02     1717.57     60.35 o 
  -7  -1   5     2900.79     2851.84     55.09 o 
  -6  -1   5     3172.88     3208.53     55.46 o 
  -5  -1   5     1595.57     1598.48     36.74 o 
  -4  -1   5        2.16        7.85      6.70 o 
  -3  -1   5    10120.39    10285.37     97.40 o 
  -2  -1   5    15498.97    16053.04    130.44 o 
  -1  -1   5    12690.84    12849.94    110.47 o 
   0  -1   5     3784.17     3807.52     51.06 o 
   1  -1   5     2466.01     2615.95     52.40 o 
   2  -1   5       45.46       55.72     11.83 o 
   3  -1   5     8234.51     8437.73     92.69 o 
   4  -1   5     7728.57     7842.79    119.61 o 
   5  -1   5     3646.74     3800.17     65.63 o 
   6  -1   5     2530.21     2593.77     56.80 o 
   7  -1   5      678.34      717.86     33.97 o 
   8  -1   5      204.10      187.47     29.12 o 
   9  -1   5      287.58      273.12     50.82 o 
  10  -1   5     1035.77     1046.59     92.51 o 
  11  -1   5      933.04     1153.63    101.63 o 
 -12   0   5       46.47        6.72     26.36 o 
 -11   0   5       44.65        3.81     29.97 o 
 -10   0   5      921.67      924.41     84.79 o 
  -9   0   5     2410.68     2540.46     75.69 o 
  -8   0   5     3068.80     3048.04     61.95 o 
  -7   0   5     1045.82     1049.14     34.61 o 
  -6   0   5      112.39      108.44     14.69 o 
  -5   0   5        8.94        8.87      7.32 o 
  -4   0   5     2021.37     1856.02     43.13 o 
  -3   0   5     7467.61     7356.63     78.27 o 
  -2   0   5     2110.59     2149.69     36.91 o 
  -1   0   5      960.23      865.74     26.05 o 
   0   0   5      674.84      677.74     19.99 o 
   1   0   5      364.24      363.93     14.22 o 
   2   0   5     6397.29     6618.75     70.29 o 
   3   0   5    12399.30    12779.65    114.76 o 
   4   0   5     7336.59     7508.77     96.98 o 
   5   0   5     1392.72     1459.48     38.57 o 
   6   0   5      107.49      147.91     17.03 o 
   7   0   5       57.89       57.49     13.87 o 
   8   0   5     3450.83     3376.91     70.01 o 
   9   0   5     2545.52     2346.52     79.54 o 
  10   0   5     1414.35     1510.85     99.93 o 
  11   0   5      135.43      152.25     41.80 o 
 -12   1   5      232.55      145.63     47.41 o 
 -11   1   5      358.22      435.19     68.46 o 
 -10   1   5     1657.41     1892.92    116.97 o 
  -9   1   5     3861.94     3843.26     97.90 o 
  -8   1   5      368.37      421.86     25.86 o 
  -7   1   5       11.67       47.06     12.89 o 
  -6   1   5     1856.20     1781.38     45.81 o 
  -5   1   5     8676.90     8972.70     96.88 o 
  -4   1   5     6641.87     6439.28     75.74 o 
  -3   1   5     2817.33     2870.67     82.00 o 
  -2   1   5     1300.14     1351.72     33.40 o 
  -1   1   5     1937.98     1986.69     52.25 o 
   0   1   5     2310.11     2406.85     49.15 o 
   1   1   5     3091.47     2909.84     79.28 o 
   2   1   5     7192.20     7096.14    229.52 o 
   3   1   5     7568.10     7864.11     84.42 o 
   4   1   5     1327.87     1346.72     52.57 o 
   5   1   5       12.16       -0.17      7.32 o 
   6   1   5      765.89      786.20     29.59 o 
   7   1   5     4266.25     4057.76    110.18 o 
   8   1   5     6499.80     6513.77     96.74 o 
   9   1   5      814.75      864.36     53.03 o 
  10   1   5       96.96      144.83     37.18 o 
  11   1   5       19.90       46.31     29.07 o 
  12   1   5      446.66      429.38     66.85 o 
 -12   2   5      867.82      769.36     94.32 o 
 -11   2   5      718.99      784.49     87.30 o 
 -10   2   5      403.32      408.51     41.01 o 
  -9   2   5       74.08       50.92     25.91 o 
  -8   2   5        8.70       22.02     16.05 o 
  -7   2   5     3935.39     3827.43     66.06 o 
  -6   2   5     2520.49     2595.62     51.12 o 
  -5   2   5    11144.88    11302.67    112.80 o 
  -4   2   5     3753.83     3862.38     56.66 o 
  -3   2   5      123.16      142.92     12.43 o 
  -2   2   5      316.93      311.54     15.40 o 
  -1   2   5     2973.61     2809.22     40.52 o 
   0   2   5     4898.58     4950.91     73.92 o 
   1   2   5    14119.88    14079.55    144.37 o 
   2   2   5     6674.56     6387.71     88.56 o 
   3   2   5      209.39      240.36     12.49 o 
   4   2   5     2860.68     2878.39     45.10 o 
   5   2   5     2246.27     2191.54     43.00 o 
   6   2   5     3900.69     3873.61     62.64 o 
   7   2   5     3465.85     3539.90     64.03 o 
   8   2   5      716.67      725.23     32.25 o 
   9   2   5       12.20       11.04     11.60 o 
  10   2   5      572.74      612.92     60.39 o 
  11   2   5     1017.89     1173.98     83.79 o 
  12   2   5      610.94      532.52     67.35 o 
 -11   3   5      128.47      131.88     30.28 o 
 -10   3   5      194.96      101.34     24.68 o 
  -9   3   5     1202.78     1160.57     57.96 o 
  -8   3   5     2995.81     2935.61     86.63 o 
  -7   3   5     1016.37     1020.08     48.89 o 
  -6   3   5     4369.46     4278.38    126.84 o 
  -5   3   5     1267.12     1260.57     33.11 o 
  -4   3   5     1484.33     1394.39     34.20 o 
  -3   3   5     4265.42     4284.96     57.69 o 
  -2   3   5     4415.43     4305.70     55.71 o 
  -1   3   5     4688.47     4513.83     55.36 o 
   0   3   5      603.60      598.67     18.79 o 
   1   3   5     1460.59     1449.62     26.91 o 
   2   3   5      430.46      389.39     14.20 o 
   3   3   5     9399.20     9175.98    110.17 o 
   4   3   5     4996.67     4895.63     60.42 o 
   5   3   5     3853.73     3633.73     85.53 o 
   6   3   5     6242.21     6278.97     81.02 o 
   7   3   5       29.32       36.29     16.16 o 
   8   3   5      133.25      138.68     20.88 o 
   9   3   5     1734.82     1775.81     77.00 o 
  10   3   5     2119.60     2150.47     57.82 o 
  11   3   5     1246.60     1363.88     58.72 o 
 -11   4   5      176.74      202.45     37.06 o 
 -10   4   5      600.28      521.94     49.50 o 
  -9   4   5     1527.38     1447.57     79.63 o 
  -8   4   5     1317.00     1278.78     59.80 o 
  -7   4   5      464.29      458.48     37.80 o 
  -6   4   5       67.70       85.82     23.80 o 
  -5   4   5      182.93      227.37     40.49 o 
  -4   4   5     2099.58     2036.28     73.43 o 
  -3   4   5     7076.31     7044.89     76.89 o 
  -2   4   5     2140.82     2091.32     37.59 o 
  -1   4   5     2496.09     2311.28     39.06 o 
   0   4   5      694.61      678.34     21.31 o 
   1   4   5     7077.65     7246.71     84.78 o 
   2   4   5     4624.98     4819.28     57.43 o 
   3   4   5    23331.64    23454.76    171.91 o 
   4   4   5     3473.70     3756.58     57.79 o 
   5   4   5     2839.36     2730.39     47.75 o 
   6   4   5      746.68      840.12     32.15 o 
   7   4   5      804.20      811.04     33.27 o 
   8   4   5     3344.18     3301.19     63.77 o 
   9   4   5     2566.78     2612.43     63.11 o 
  10   4   5     2102.55     2182.70     75.17 o 
  11   4   5      825.52      804.44     67.15 o 
  12   4   5        0.10       23.05     19.64 o 
 -10   5   5     1009.84      934.25     64.75 o 
  -9   5   5      783.08      670.10     52.77 o 
  -8   5   5      134.97      116.74     24.68 o 
  -7   5   5       33.81       35.20     16.74 o 
  -6   5   5     1195.46     1215.14     73.67 o 
  -5   5   5     1546.09     1546.37    117.62 o 
  -4   5   5     6125.73     5910.92    111.22 o 
  -3   5   5     2984.44     3024.35     73.95 o 
  -2   5   5      396.73      428.82     18.65 o 
  -1   5   5      232.49      320.54     16.51 o 
   0   5   5    25085.80    26226.56    191.22 o 
   1   5   5    19894.11    20310.50    156.94 o 
   2   5   5    12216.44    12286.61    110.15 o 
   3   5   5     1445.93     1540.26     33.89 o 
   4   5   5     2257.92     2213.09     47.57 o 
   5   5   5       81.92       51.10     11.58 o 
   6   5   5      670.14      664.42     26.47 o 
   7   5   5     4471.13     4516.19     77.92 o 
   8   5   5     3465.10     3510.82     65.82 o 
   9   5   5      978.61      952.01     37.01 o 
  10   5   5       58.40       40.78     37.54 o 
  11   5   5      227.19      214.72     28.96 o 
  12   5   5      255.83      205.37     41.80 o 
  13   5   5      624.08      618.16     49.06 o 
 -10   6   5       89.32       92.54     29.35 o 
  -9   6   5       10.66       16.71     16.50 o 
  -8   6   5      367.83      344.10     40.14 o 
  -7   6   5     1167.45     1149.87    142.48 o 
  -6   6   5     1332.56     1220.48     62.74 o 
  -5   6   5     1088.86     1079.27     51.36 o 
  -4   6   5      136.89      131.81     23.10 o 
  -3   6   5      309.42      333.41     30.31 o 
  -2   6   5      649.37      628.31     35.35 o 
  -1   6   5     4382.78     4453.67     70.47 o 
   0   6   5     6775.86     6604.77     76.47 o 
   1   6   5     5032.47     5028.12     73.25 o 
   2   6   5     5679.45     5672.16     71.36 o 
   3   6   5     1157.35     1202.57     34.18 o 
   4   6   5     4235.21     4133.59     78.49 o 
   5   6   5     4150.64     4177.52     92.86 o 
   6   6   5     5652.55     5824.70     94.24 o 
   7   6   5     9017.18     9456.50    109.92 o 
   8   6   5      755.93      753.31     31.22 o 
   9   6   5       38.59       60.47     17.98 o 
  10   6   5      588.40      609.70     41.69 o 
  11   6   5     1637.22     1639.56    135.56 o 
  12   6   5     1323.27     1379.46     66.17 o 
  13   6   5      520.25      467.62     45.71 o 
  -9   7   5      234.27      149.91     42.60 o 
  -8   7   5     1191.77     1094.51     67.32 o 
  -7   7   5     2055.57     2200.49    162.67 o 
  -6   7   5     1565.68     1571.04     68.45 o 
  -5   7   5      290.67      322.65     62.99 o 
  -4   7   5      162.06      165.37     25.71 o 
  -3   7   5     1890.01     1786.38     64.30 o 
  -2   7   5     7279.56     7289.18    128.00 o 
  -1   7   5     4135.39     3889.81     56.38 o 
   0   7   5     2928.41     2856.76     49.83 o 
   1   7   5     1399.59     1395.25     35.20 o 
   2   7   5      448.47      455.48     21.86 o 
   3   7   5     3685.15     3824.18     89.24 o 
   4   7   5     4760.41     4578.74     67.29 o 
   5   7   5     4094.54     3928.56     95.84 o 
   6   7   5     1637.18     1589.04     41.51 o 
   7   7   5      130.53      114.40     15.68 o 
   8   7   5      205.88      220.24     41.59 o 
   9   7   5     1073.60     1110.20     51.58 o 
  10   7   5     1792.92     1837.36     68.09 o 
  11   7   5     1526.19     1603.91     55.27 o 
  12   7   5      466.41      443.13     35.00 o 
  13   7   5       10.75       12.36     20.61 o 
  -8   8   5      948.19      863.18     66.20 o 
  -7   8   5      758.49      811.50    120.58 o 
  -6   8   5       31.50       13.82     18.49 o 
  -5   8   5      957.35      964.06     86.35 o 
  -4   8   5     1764.60     1790.33     71.24 o 
  -3   8   5     4733.36     4624.93    109.93 o 
  -2   8   5     4731.03     4562.24    104.24 o 
  -1   8   5     2499.55     2430.40     77.18 o 
   0   8   5       14.58       13.03      6.86 o 
   1   8   5     2034.98     2008.59     44.30 o 
   2   8   5     3649.32     3454.78     60.22 o 
   3   8   5    11965.57    11892.70    123.05 o 
   4   8   5     3922.26     3940.82    127.25 o 
   5   8   5      469.88      436.53     24.04 o 
   6   8   5       35.38       30.28     11.58 o 
   7   8   5     1074.97     1128.67    104.79 o 
   8   8   5     2594.25     2596.32    101.08 o 
   9   8   5     1966.23     2054.64     70.73 o 
  10   8   5      922.62      902.20     41.94 o 
  11   8   5      167.27      189.45     25.14 o 
  12   8   5        1.03       -2.48     13.86 o 
  13   8   5       69.05       85.91     59.44 o 
  -7   9   5      234.03      142.51     32.12 o 
  -6   9   5      490.30      469.94     65.50 o 
  -5   9   5     1394.11     1340.67     68.23 o 
  -4   9   5     1967.51     1862.56     75.86 o 
  -3   9   5     2837.69     2645.92     86.22 o 
  -2   9   5     1398.67     1406.57    104.44 o 
  -1   9   5       76.03       57.98     20.40 o 
   0   9   5     1493.83     1529.16     59.83 o 
   1   9   5     4566.54     4552.77     59.28 o 
   2   9   5     3866.42     3887.81     55.81 o 
   3   9   5     4293.43     4445.97     93.92 o 
   4   9   5      375.72      368.79     23.67 o 
   5   9   5      544.60      521.43     26.77 o 
   6   9   5     3025.36     3064.28    117.97 o 
   7   9   5     3184.84     3317.97    125.79 o 
   8   9   5     2365.64     2450.49     98.23 o 
   9   9   5      765.60      837.36     39.11 o 
  10   9   5       13.46        8.31     14.88 o 
  11   9   5      149.39      145.86     24.66 o 
  12   9   5      902.26      894.49     48.54 o 
  13   9   5      586.75      677.35     56.81 o 
  -6  10   5     1486.16     1429.20     77.32 o 
  -5  10   5      692.83      618.48     54.82 o 
  -4  10   5      302.19      266.90     38.41 o 
  -3  10   5        3.93       -9.83     14.50 o 
  -2  10   5     1923.30     1855.27     73.58 o 
  -1  10   5     3082.77     3113.96     92.73 o 
   0  10   5     2780.00     2893.49    177.61 o 
   1  10   5     1009.73      975.00     49.65 o 
   2  10   5       16.44       23.66     14.11 o 
   3  10   5       16.53       -1.98      8.26 o 
   4  10   5     1462.19     1478.86     37.34 o 
   5  10   5     3909.35     3856.46     74.12 o 
   6  10   5     2553.95     2637.20     79.10 o 
   7  10   5      619.85      605.68     33.41 o 
   8  10   5       29.29       25.37     20.08 o 
   9  10   5       93.60       86.11     17.79 o 
  10  10   5      226.76      212.72     26.07 o 
  11  10   5     1117.44     1213.10     53.01 o 
  12  10   5      774.19      767.68     47.17 o 
  -5  11   5       14.56       -8.88     41.65 o 
  -4  11   5       95.34       46.47     23.62 o 
  -3  11   5      712.84      736.36     56.05 o 
  -2  11   5     1870.78     1707.79     74.75 o 
  -1  11   5     1085.13     1062.79     59.88 o 
   0  11   5      593.23      671.86     48.26 o 
   1  11   5       22.93       -0.04     16.69 o 
   2  11   5      758.40      785.70     90.11 o 
   3  11   5     1332.51     1381.16     44.10 o 
   4  11   5     1477.77     1470.72     46.22 o 
   5  11   5      987.25      992.94     39.09 o 
   6  11   5      595.43      571.81     32.60 o 
   7  11   5       37.23       39.24     14.05 o 
   8  11   5       69.44       65.57     16.84 o 
   9  11   5      164.09      134.69     21.88 o 
  10  11   5      470.58      452.23     47.49 o 
  11  11   5      752.79      808.26     47.08 o 
  12  11   5      136.44      163.10     28.21 o 
  -4  12   5      631.06      590.71     58.80 o 
  -3  12   5      802.93     1002.51     76.62 o 
  -2  12   5      608.11      522.54     51.60 o 
  -1  12   5        2.80       38.86     23.09 o 
   0  12   5      106.40       99.01     44.80 o 
   1  12   5      649.61      636.57     48.98 o 
   2  12   5     1983.24     2016.62     81.69 o 
   3  12   5     2026.14     1970.71     98.73 o 
   4  12   5     1327.11     1302.07     92.81 o 
   5  12   5      383.91      277.11     36.98 o 
   6  12   5       43.42       20.48     14.86 o 
   7  12   5      168.47      145.67     26.49 o 
   8  12   5      659.75      666.16     40.01 o 
   9  12   5     1091.24     1068.92     49.84 o 
  10  12   5      184.78      161.53     25.46 o 
  11  12   5       42.51        3.21     17.75 o 
  -2  13   5        0.46        8.51     20.76 o 
  -1  13   5      475.51      473.22     49.84 o 
   0  13   5      503.70      507.28     73.17 o 
   1  13   5      296.38      345.12     42.55 o 
   2  13   5     1295.23     1392.38    107.55 o 
   3  13   5      487.75      510.26     73.17 o 
   4  13   5       69.11       99.53     40.19 o 
   5  13   5      380.03      340.28     60.84 o 
   6  13   5      964.85      867.40     51.88 o 
   7  13   5     1114.30     1017.95     57.46 o 
   8  13   5      772.48      890.52     58.06 o 
   9  13   5      853.30      713.64     74.07 o 
  10  13   5       18.60       12.79     19.68 o 
   0  14   5      844.24      818.66     63.55 o 
   1  14   5      222.30      151.65     49.21 o 
   2  14   5       12.94       41.49     34.88 o 
   3  14   5        4.17      -33.83     22.55 o 
   4  14   5      980.30      978.83     96.12 o 
   5  14   5     2034.69     1989.34    127.89 o 
   6  14   5     1052.91     1122.16    102.83 o 
   7  14   5      327.10      285.86     84.49 o 
   8  14   5       31.24        7.68     19.05 o 
   9  14   5       88.99       74.03     26.48 o 
  -8 -10   6        3.63       17.85     21.74 o 
  -7 -10   6       55.55        7.86     19.15 o 
  -6 -10   6      528.51      598.01     52.86 o 
  -5 -10   6     1242.58     1323.16     68.34 o 
  -4 -10   6     1486.93     1387.15    112.86 o 
  -3 -10   6      255.69      255.08     36.57 o 
  -2 -10   6        2.40        2.21     31.37 o 
  -1 -10   6      280.00      352.00     65.45 o 
   0 -10   6      856.16      735.08     86.10 o 
 -10  -9   6      477.78      424.88     49.78 o 
  -9  -9   6        0.20      -13.98     17.48 o 
  -8  -9   6      609.11      579.62     52.21 o 
  -7  -9   6      776.69      790.24     57.00 o 
  -6  -9   6     1257.20     1263.91    153.15 o 
  -5  -9   6     1023.27      945.77     58.96 o 
  -4  -9   6      396.81      409.96     41.99 o 
  -3  -9   6       67.65       78.44     31.32 o 
  -2  -9   6      333.31      333.32     37.99 o 
  -1  -9   6     1234.53     1183.40     95.22 o 
   0  -9   6     1856.33     1892.42    116.17 o 
   1  -9   6     1156.56     1149.10     68.87 o 
   2  -9   6      373.79      544.54     76.07 o 
 -11  -8   6      190.98      210.48     39.71 o 
 -10  -8   6       43.07       84.27     30.55 o 
  -9  -8   6      364.42      354.09     43.05 o 
  -8  -8   6     1110.61     1095.18     83.84 o 
  -7  -8   6     1475.99     1555.05     92.41 o 
  -6  -8   6     1311.77     1298.49     63.91 o 
  -5  -8   6        2.19       -2.65     13.50 o 
  -4  -8   6      854.40      857.56    103.69 o 
  -3  -8   6      700.53      785.03     50.02 o 
  -2  -8   6     2221.24     2326.30     79.42 o 
  -1  -8   6     2140.05     2128.38     77.63 o 
   0  -8   6     1335.86     1347.81     64.34 o 
   1  -8   6       79.78       65.22     27.00 o 
   2  -8   6      438.35      408.31     46.00 o 
   3  -8   6     1189.78     1297.76    100.73 o 
   4  -8   6     1106.87     1211.87    108.65 o 
 -11  -7   6      529.18      533.97     75.12 o 
 -10  -7   6     1169.30     1104.73    164.12 o 
  -9  -7   6     1071.99     1106.41    114.31 o 
  -8  -7   6     2709.80     2656.04    213.04 o 
  -7  -7   6     1582.18     1677.90     70.62 o 
  -6  -7   6      121.46      103.03     23.14 o 
  -5  -7   6     1280.36     1270.84     81.19 o 
  -4  -7   6     2355.13     2327.21     77.28 o 
  -3  -7   6     2160.17     2176.76     73.14 o 
  -2  -7   6      505.57      521.92     48.66 o 
  -1  -7   6      941.69     1030.80     41.36 o 
   0  -7   6      121.88      102.48     18.58 o 
   1  -7   6     1201.52     1255.45     61.43 o 
   2  -7   6     2663.66     2746.54    105.64 o 
   3  -7   6     2811.25     3115.47    101.91 o 
   4  -7   6     1174.16     1290.24    101.53 o 
   5  -7   6      138.33       95.22     47.11 o 
 -12  -6   6      456.27      352.16     46.65 o 
 -11  -6   6     1624.12     1559.62     77.01 o 
 -10  -6   6     1494.18     1575.44     73.64 o 
  -9  -6   6      723.19      652.95     49.89 o 
  -8  -6   6      109.25       62.22     23.65 o 
  -7  -6   6       92.99       57.65     19.39 o 
  -6  -6   6     1094.53     1072.21     53.29 o 
  -5  -6   6    10374.05    10130.22    225.82 o 
  -4  -6   6     3637.85     3673.22     93.17 o 
  -3  -6   6     1934.99     1921.52     86.05 o 
  -2  -6   6     1176.25     1112.49     50.34 o 
  -1  -6   6       21.65       35.56     14.03 o 
   0  -6   6     2764.24     2758.11     63.71 o 
   1  -6   6     2592.84     2627.09     64.01 o 
   2  -6   6     2109.80     2175.07     96.32 o 
   3  -6   6     1975.02     2085.07     78.66 o 
   4  -6   6       33.23       27.45     23.00 o 
   5  -6   6      231.33      240.35     54.02 o 
   6  -6   6     1272.03     1463.14    113.06 o 
 -12  -5   6     1105.23     1083.99    106.79 o 
 -11  -5   6     1204.18     1152.12     73.62 o 
 -10  -5   6      354.69      339.87     40.66 o 
  -9  -5   6        2.35       21.68     18.47 o 
  -8  -5   6      630.43      582.46     43.88 o 
  -7  -5   6     2988.81     2954.40     86.77 o 
  -6  -5   6     3787.68     3759.53     94.28 o 
  -5  -5   6     3420.69     3269.89     85.06 o 
  -4  -5   6      765.64      776.27     55.08 o 
  -3  -5   6       12.48       17.31     10.15 o 
  -2  -5   6     2413.49     2332.85     52.76 o 
  -1  -5   6     4613.96     4545.03     76.43 o 
   0  -5   6     3471.88     3560.09     68.53 o 
   1  -5   6      991.11      999.28     38.41 o 
   2  -5   6      312.28      366.62     27.16 o 
   3  -5   6        0.54       -4.27     15.67 o 
   4  -5   6      120.41      161.84     30.16 o 
   5  -5   6     1024.29     1212.67     93.71 o 
   6  -5   6     2924.88     2710.89    144.23 o 
   7  -5   6      602.57      755.62     90.81 o 
 -12  -4   6      225.20      276.00     64.35 o 
 -11  -4   6       33.59       16.64     21.81 o 
 -10  -4   6       56.97       55.95     23.60 o 
  -9  -4   6     1298.72     1208.37    102.33 o 
  -8  -4   6     2029.69     2070.62     98.22 o 
  -7  -4   6     3146.63     3232.27     87.84 o 
  -6  -4   6     1132.02     1178.94    116.47 o 
  -5  -4   6       35.26       44.14     20.20 o 
  -4  -4   6     1100.73     1103.62     62.04 o 
  -3  -4   6     2003.32     2058.81     46.45 o 
  -2  -4   6     2833.63     2616.49     53.35 o 
  -1  -4   6     6250.64     6362.44     87.23 o 
   0  -4   6     2261.64     2284.08     81.16 o 
   1  -4   6        5.56       10.32     10.50 o 
   2  -4   6     1422.02     1357.41     42.95 o 
   3  -4   6     3578.85     3569.79    101.81 o 
   4  -4   6     1100.22      959.19     51.96 o 
   5  -4   6     3913.88     4058.99    106.39 o 
   6  -4   6      996.36     1004.79     90.01 o 
   7  -4   6        1.96       27.56     29.07 o 
   8  -4   6      509.99      425.37     69.26 o 
 -12  -3   6        2.91      -19.37     20.20 o 
 -11  -3   6      306.04      293.14     38.76 o 
 -10  -3   6      583.67      517.98     53.32 o 
  -9  -3   6      170.70      181.09     48.01 o 
  -8  -3   6     2402.61     2308.40     75.00 o 
  -7  -3   6      816.76      737.84     43.76 o 
  -6  -3   6      273.88      232.88     27.10 o 
  -5  -3   6      144.33      133.51     21.17 o 
  -4  -3   6     2586.12     2491.08     48.45 o 
  -3  -3   6      839.10      869.00     45.95 o 
  -2  -3   6     2927.16     2747.87     76.90 o 
  -1  -3   6     1468.49     1549.09     38.99 o 
   0  -3   6       27.68       19.10      9.53 o 
   1  -3   6     1158.51     1153.12     36.07 o 
   2  -3   6     4318.63     4232.86     70.73 o 
   3  -3   6     5905.51     6026.59     88.79 o 
   4  -3   6     3749.14     3856.24     72.54 o 
   5  -3   6       39.24       27.59     18.47 o 
   6  -3   6     1263.65     1125.57     84.49 o 
   7  -3   6     1529.03     1672.12    105.64 o 
   8  -3   6     1625.04     1813.74    115.06 o 
   9  -3   6     1064.07     1126.57    104.24 o 
 -12  -2   6      605.72      481.80     74.87 o 
 -11  -2   6     1358.67     1598.28    164.63 o 
 -10  -2   6     2526.46     2528.13     84.50 o 
  -9  -2   6     1804.47     1910.87     70.41 o 
  -8  -2   6      267.71      289.89     31.40 o 
  -7  -2   6      368.00      390.06     61.39 o 
  -6  -2   6     2618.80     2684.68     72.50 o 
  -5  -2   6     3966.23     3867.90     60.90 o 
  -4  -2   6     3802.47     3582.43    102.09 o 
  -3  -2   6      563.08      515.82     22.64 o 
  -2  -2   6        1.21        4.97      7.17 o 
  -1  -2   6     3048.94     3225.10     74.55 o 
   0  -2   6     2994.08     2717.41     69.95 o 
   1  -2   6    12731.00    13357.29    127.54 o 
   2  -2   6     3145.92     3187.20     56.80 o 
   3  -2   6     3877.68     3962.08     66.63 o 
   4  -2   6        2.88        9.26     11.31 o 
   5  -2   6      130.19      135.86     18.43 o 
   6  -2   6     1631.06     1613.91     49.16 o 
   7  -2   6     2191.78     2437.86    122.38 o 
   8  -2   6     1083.11     1090.69     91.61 o 
   9  -2   6      643.59      566.59     75.87 o 
  10  -2   6       27.83       42.40     32.27 o 
 -12  -1   6      899.17      919.40     97.82 o 
 -11  -1   6     1041.28     1146.12     98.22 o 
 -10  -1   6      297.15      305.86     34.87 o 
  -9  -1   6       80.53       77.93     22.75 o 
  -8  -1   6      310.25      364.73     33.33 o 
  -7  -1   6      849.46      825.48     81.24 o 
  -6  -1   6     3159.68     3137.74     57.66 o 
  -5  -1   6     2830.20     2823.27     51.69 o 
  -4  -1   6     1828.20     1985.12     41.60 o 
  -3  -1   6       16.69       15.51      8.53 o 
  -2  -1   6     9085.18     9519.11    100.05 o 
  -1  -1   6    10319.33    10786.78    103.34 o 
   0  -1   6    16230.43    16925.59    251.30 o 
   1  -1   6     3091.04     2958.41     48.27 o 
   2  -1   6      427.69      459.42     29.40 o 
   3  -1   6       35.94       26.91      9.59 o 
   4  -1   6     6791.73     6764.57    104.19 o 
   5  -1   6     6307.78     6450.05     90.66 o 
   6  -1   6     2689.79     2694.09     60.30 o 
   7  -1   6     2548.06     2530.62     75.84 o 
   8  -1   6       69.60       61.04     27.76 o 
   9  -1   6       27.72       31.77     25.36 o 
  10  -1   6      214.22      208.18     52.62 o 
 -12   0   6      163.96      197.95     61.94 o 
 -11   0   6       41.07       80.48     42.40 o 
 -10   0   6      631.03      575.81     73.07 o 
  -9   0   6     1622.62     1566.78    150.59 o 
  -8   0   6     2333.19     2367.47     66.04 o 
  -7   0   6     2008.46     2008.59     69.17 o 
  -6   0   6      510.08      580.85     26.22 o 
  -5   0   6      198.72      219.20     16.96 o 
  -4   0   6     1328.35     1490.16     36.02 o 
  -3   0   6    13208.25    13211.38    120.00 o 
  -2   0   6    16127.31    15928.34    133.10 o 
  -1   0   6     6582.77     6785.17    124.83 o 
   0   0   6     2145.26     2133.41     35.99 o 
   1   0   6       47.43       70.63      8.60 o 
   2   0   6    10700.74    10966.00    101.54 o 
   3   0   6     9390.49     9826.29     99.31 o 
   4   0   6     8494.88     8441.10     95.80 o 
   5   0   6     5821.64     5817.27     81.85 o 
   6   0   6      200.00      239.11     21.18 o 
   7   0   6      671.53      681.81     32.92 o 
   8   0   6     1710.40     1646.31     69.31 o 
   9   0   6     1268.06     1245.74     88.80 o 
  10   0   6     1612.22     1691.26    108.55 o 
  11   0   6      689.24      639.76     78.68 o 
 -12   1   6        0.35      -17.04     32.98 o 
 -11   1   6      363.31      359.62     67.15 o 
 -10   1   6     1603.41     1661.19    111.55 o 
  -9   1   6     2594.26     2604.20    109.75 o 
  -8   1   6     1081.17     1053.84     38.88 o 
  -7   1   6        3.44        0.70      9.69 o 
  -6   1   6     1223.84     1206.78     37.60 o 
  -5   1   6     4449.73     4526.96     67.62 o 
  -4   1   6     3650.80     3609.81     57.34 o 
  -3   1   6    14524.86    14665.81    220.45 o 
  -2   1   6     5177.85     5051.03     62.97 o 
  -1   1   6     1882.30     1849.94     34.04 o 
   0   1   6     1102.28      950.77     46.91 o 
   1   1   6     5306.93     4910.96    180.71 o 
   2   1   6     4586.87     4402.00     78.31 o 
   3   1   6      339.17      279.54     14.92 o 
   4   1   6      725.53      639.51     37.36 o 
   5   1   6      509.91      494.19     29.11 o 
   6   1   6      180.42      193.28     18.36 o 
   7   1   6      726.30      796.13     33.31 o 
   8   1   6     1951.90     1939.98     66.39 o 
   9   1   6     1426.90     1525.64     93.36 o 
  10   1   6      460.41      509.96     65.25 o 
  11   1   6        2.19      -24.05     16.04 o 
 -12   2   6      410.64      367.04     68.56 o 
 -11   2   6      575.19      600.27     76.47 o 
 -10   2   6     1299.26     1371.55     64.10 o 
  -9   2   6     1393.55     1281.17     59.52 o 
  -8   2   6       13.62        2.15     15.41 o 
  -7   2   6      853.37      884.42     38.20 o 
  -6   2   6     4185.27     4326.72     69.54 o 
  -5   2   6     5475.50     5333.25    118.95 o 
  -4   2   6     8825.84     9031.50     97.68 o 
  -3   2   6     1181.27     1186.33     53.24 o 
  -2   2   6      239.53      255.97     15.51 o 
  -1   2   6      721.16      719.25     21.51 o 
   0   2   6     9338.16     9091.24    156.27 o 
   1   2   6    13745.40    13391.75    180.71 o 
   2   2   6     3737.22     3701.23     69.81 o 
   3   2   6       57.00       38.36     11.50 o 
   4   2   6      496.13      525.12     20.59 o 
   5   2   6     1642.35     1625.31     52.19 o 
   6   2   6     1153.66     1221.12     59.89 o 
   7   2   6     3035.81     3194.13    103.84 o 
   8   2   6     1168.91     1201.56     41.22 o 
   9   2   6       22.56       35.52     13.88 o 
  10   2   6      194.17      137.78     39.89 o 
  11   2   6      469.38      515.58     65.15 o 
  12   2   6      557.75      586.74     72.57 o 
 -11   3   6      957.11      848.24     92.31 o 
 -10   3   6      478.22      468.29     94.06 o 
  -9   3   6      769.81      719.10     49.24 o 
  -8   3   6      523.56      493.00     72.87 o 
  -7   3   6     3481.07     3361.04    104.24 o 
  -6   3   6     5579.39     5432.73    240.70 o 
  -5   3   6     3598.62     3627.63     74.69 o 
  -4   3   6      420.51      426.63     21.30 o 
  -3   3   6     2351.18     2358.29     44.39 o 
  -2   3   6     9827.08     9866.34     97.28 o 
  -1   3   6     8249.63     8378.10     85.11 o 
   0   3   6    10936.57    10380.26     98.27 o 
   1   3   6    12622.49    12610.26    104.71 o 
   2   3   6     3331.84     3305.35     64.69 o 
   3   3   6      431.01      418.31     20.02 o 
   4   3   6     4796.88     4574.06     58.31 o 
   5   3   6     6553.70     6380.69     77.33 o 
   6   3   6     1673.83     1693.97     43.04 o 
   7   3   6     1540.01     1482.42     41.40 o 
   8   3   6      271.38      266.56     43.70 o 
   9   3   6      247.59      298.33     31.58 o 
  10   3   6      693.60      671.47     45.29 o 
  11   3   6     1245.35     1155.31     62.14 o 
 -11   4   6        2.90      -17.61     14.16 o 
 -10   4   6      404.16      400.58     43.94 o 
  -9   4   6     1155.13     1128.80     59.79 o 
  -8   4   6     2457.15     2515.59     83.58 o 
  -7   4   6      317.66      281.50     33.23 o 
  -6   4   6      176.21      168.39     32.57 o 
  -5   4   6      268.77      284.19     29.14 o 
  -4   4   6     5208.98     5241.96     70.11 o 
  -3   4   6     9406.09     9436.76    131.08 o 
  -2   4   6     8971.06     9140.07     93.88 o 
  -1   4   6       32.06       51.73     14.15 o 
   0   4   6      219.22      307.45     16.18 o 
   1   4   6      672.57      730.94     22.11 o 
   2   4   6     3514.22     3387.70     47.10 o 
   3   4   6     8702.74     8949.08     87.34 o 
   4   4   6    10883.76    10506.48    151.24 o 
   5   4   6     6937.42     7297.95     84.31 o 
   6   4   6      402.33      392.97     21.69 o 
   7   4   6        7.18       12.16     10.00 o 
   8   4   6      721.51      743.32     32.28 o 
   9   4   6     1361.30     1318.46     70.91 o 
  10   4   6     2012.78     2046.66     71.30 o 
  11   4   6      909.08      935.82    122.48 o 
  12   4   6      206.88      152.15     38.59 o 
 -10   5   6     1028.93     1118.92     66.66 o 
  -9   5   6     1203.65     1338.38     67.13 o 
  -8   5   6      515.00      541.45     45.46 o 
  -7   5   6       88.61      114.37     23.39 o 
  -6   5   6      616.82      578.36     41.44 o 
  -5   5   6      832.47      786.53     79.68 o 
  -4   5   6     1620.23     1653.92     58.43 o 
  -3   5   6     3529.46     3469.52     64.09 o 
  -2   5   6     2816.13     2768.59     83.93 o 
  -1   5   6      363.63      363.08     24.39 o 
   0   5   6      306.06      366.46     24.19 o 
   1   5   6     5692.18     5669.68     93.85 o 
   2   5   6    12977.79    13049.98    116.85 o 
   3   5   6     2525.14     2605.35     45.00 o 
   4   5   6     3974.11     3757.31     56.68 o 
   5   5   6      601.76      550.06     23.49 o 
   6   5   6     2017.10     1990.81     44.55 o 
   7   5   6     2334.04     2358.32     51.65 o 
   8   5   6     2972.62     2923.31     60.81 o 
   9   5   6     2500.69     2591.11     60.34 o 
  10   5   6      111.69       93.67     23.17 o 
  11   5   6      117.70      100.73     31.77 o 
  12   5   6       45.50       44.50     24.16 o 
  13   5   6      596.13      675.94     69.86 o 
 -10   6   6      308.22      212.43     38.69 o 
  -9   6   6      134.40      167.20     43.50 o 
  -8   6   6       70.77       59.17     37.94 o 
  -7   6   6      639.55      604.40     47.06 o 
  -6   6   6     1140.39     1197.55     56.95 o 
  -5   6   6      945.37      904.18    102.43 o 
  -4   6   6      535.67      529.20     38.29 o 
  -3   6   6       66.08       43.51     15.70 o 
  -2   6   6       71.05       73.06     10.76 o 
  -1   6   6      988.97      972.20     28.51 o 
   0   6   6     2103.52     1860.52     58.71 o 
   1   6   6      848.14      731.98     38.34 o 
   2   6   6      408.08      421.02     20.43 o 
   3   6   6       12.86       17.06      8.32 o 
   4   6   6     2713.10     2679.58     49.51 o 
   5   6   6       29.18       31.95     10.41 o 
   6   6   6     5350.01     5294.96     76.79 o 
   7   6   6     4403.63     4408.00     72.78 o 
   8   6   6     2761.92     2726.68     59.07 o 
   9   6   6      204.48      190.93     21.28 o 
  10   6   6      376.74      315.52     47.61 o 
  11   6   6      626.67      601.07     63.55 o 
  12   6   6      557.91      632.74     67.75 o 
  13   6   6      691.83      713.40     97.17 o 
  -9   7   6      136.19      128.54     30.24 o 
  -8   7   6      629.73      518.80     49.62 o 
  -7   7   6     1668.55     1582.89     71.71 o 
  -6   7   6     2406.51     2285.54     82.01 o 
  -5   7   6     1544.44     1644.54     67.00 o 
  -4   7   6      333.90      280.55     36.13 o 
  -3   7   6     1214.62     1088.45     87.25 o 
  -2   7   6     2224.53     2144.59     67.54 o 
  -1   7   6     2720.61     2798.50     49.54 o 
   0   7   6     6791.27     6913.84     84.22 o 
   1   7   6     2693.74     2654.00     50.02 o 
   2   7   6      870.74      857.42     37.81 o 
   3   7   6      966.97      976.28     32.35 o 
   4   7   6     1214.99     1190.76     35.05 o 
   5   7   6     5686.29     5650.79     79.38 o 
   6   7   6     2379.07     2365.61     51.28 o 
   7   7   6     1900.87     1799.29     76.04 o 
   8   7   6       98.69       95.96     16.51 o 
   9   7   6      578.79      530.20     38.79 o 
  10   7   6     1752.99     1849.18     68.04 o 
  11   7   6     1391.71     1365.22     89.10 o 
  12   7   6      741.11      694.48     71.56 o 
  13   7   6      141.27      145.78     34.63 o 
  -8   8   6      738.01      695.86     59.52 o 
  -7   8   6      780.74      685.92     55.78 o 
  -6   8   6      282.39      235.57     34.75 o 
  -5   8   6       59.24       24.97     15.93 o 
  -4   8   6     1412.01     1386.00     89.20 o 
  -3   8   6     6340.19     6192.97    185.77 o 
  -2   8   6     3710.00     3750.05     95.60 o 
  -1   8   6     2102.23     2183.12     69.63 o 
   0   8   6      298.20      284.34     19.49 o 
   1   8   6        4.99        2.81      8.56 o 
   2   8   6     5870.11     6154.51     83.67 o 
   3   8   6     6342.10     6284.77     85.23 o 
   4   8   6     4090.72     3994.89     66.78 o 
   5   8   6     2522.65     2534.30     53.83 o 
   6   8   6      428.76      394.75     24.75 o 
   7   8   6      104.74      110.12     16.61 o 
   8   8   6     1288.73     1301.56     55.48 o 
   9   8   6     1154.19     1023.53     51.55 o 
  10   8   6     1202.75     1326.82     59.36 o 
  11   8   6      159.62      142.02     35.98 o 
  12   8   6       49.92       45.41     23.95 o 
  13   8   6       96.95       53.56     25.13 o 
  -7   9   6        7.15        3.07     16.14 o 
  -6   9   6      425.46      348.09     42.79 o 
  -5   9   6     1770.41     1628.27     96.92 o 
  -4   9   6     2229.99     2183.79     82.35 o 
  -3   9   6     3112.32     3187.32     95.29 o 
  -2   9   6      205.66      204.14     30.30 o 
  -1   9   6      171.98      196.57     62.44 o 
   0   9   6      148.53      149.88     27.81 o 
   1   9   6     3636.48     3438.35     65.15 o 
   2   9   6     6811.91     6745.35     92.10 o 
   3   9   6     5110.73     4911.65     77.87 o 
   4   9   6     2581.49     2435.01     54.31 o 
   5   9   6       23.97       32.61     12.87 o 
   6   9   6     1257.35     1257.03     40.22 o 
   7   9   6     2658.99     2786.68    114.21 o 
   8   9   6     3163.07     3269.35    111.70 o 
   9   9   6     1015.74     1088.64     53.70 o 
  10   9   6      128.19      113.86     24.34 o 
  11   9   6      160.83      196.17     34.11 o 
  12   9   6      448.92      482.01     48.49 o 
  -6  10   6      757.84      705.37     60.10 o 
  -5  10   6      353.76      313.15     43.16 o 
  -4  10   6      502.36      504.19     48.45 o 
  -3  10   6        2.43       -6.89     17.11 o 
  -2  10   6     1437.65     1406.26     64.69 o 
  -1  10   6     3772.56     3681.31    109.05 o 
   0  10   6     3673.99     3701.81    201.26 o 
   1  10   6     2750.27     2747.32     81.74 o 
   2  10   6     1815.69     1801.40     39.67 o 
   3  10   6      256.37      213.56     17.26 o 
   4  10   6        4.02       10.78     11.83 o 
   5  10   6     1056.76     1086.49     39.27 o 
   6  10   6     1944.55     2065.55     70.03 o 
   7  10   6      795.33      798.94     45.93 o 
   8  10   6      916.74      884.80     54.78 o 
   9  10   6       25.74       29.79     18.22 o 
  10  10   6      287.57      285.10     28.57 o 
  11  10   6      457.86      496.81     38.01 o 
  12  10   6      798.33      870.78     61.35 o 
  -5  11   6      491.33      464.03     52.50 o 
  -4  11   6        0.17      -12.47     17.28 o 
  -3  11   6       28.30        9.16     19.29 o 
  -2  11   6     1692.28     1833.67    155.76 o 
  -1  11   6     3554.51     3637.03    105.71 o 
   0  11   6     2440.83     2425.99    211.98 o 
   1  11   6      323.60      347.35     75.57 o 
   2  11   6       18.39        7.08     15.47 o 
   3  11   6      792.30      804.40     29.90 o 
   4  11   6     2269.41     2227.03     48.11 o 
   5  11   6     2821.06     2790.57     63.99 o 
   6  11   6      921.30      992.67     39.50 o 
   7  11   6      115.07      123.96     28.98 o 
   8  11   6        5.66       -5.95     10.08 o 
   9  11   6      718.24      754.08     56.99 o 
  10  11   6      637.15      674.82     45.69 o 
  11  11   6      661.95      688.08     43.73 o 
  12  11   6      483.53      557.90     53.29 o 
  -4  12   6      369.85      347.49     47.71 o 
  -3  12   6      934.37      964.94     66.16 o 
  -2  12   6     1188.34     1199.37     68.42 o 
  -1  12   6     1333.19     1356.46     88.90 o 
   0  12   6      945.10      950.45    106.19 o 
   1  12   6       35.11       30.74     18.65 o 
   2  12   6      924.94      912.02     53.43 o 
   3  12   6     1481.17     1466.01     68.31 o 
   4  12   6      914.84      844.15     45.72 o 
   5  12   6      189.93      205.57     22.38 o 
   6  12   6       10.96       -3.20      9.50 o 
   7  12   6       87.66       98.84     22.11 o 
   8  12   6      623.87      613.73     38.44 o 
   9  12   6     2144.38     2188.37     71.21 o 
  10  12   6     1753.39     1790.12     63.49 o 
  11  12   6      324.46      321.74     34.01 o 
  -2  13   6      124.97      105.55     32.67 o 
  -1  13   6        3.21        0.72     21.40 o 
   0  13   6      116.11       53.00     23.40 o 
   1  13   6      928.74      972.34     60.49 o 
   2  13   6     1560.27     1556.90     74.77 o 
   3  13   6      987.07     1016.22     92.51 o 
   4  13   6      278.71      190.13     47.91 o 
   5  13   6        2.04        9.02     24.26 o 
   6  13   6      566.89      504.01     42.57 o 
   7  13   6      852.17      865.44     45.44 o 
   8  13   6     1473.03     1460.10     55.66 o 
   9  13   6     2065.12     2020.68     67.37 o 
  10  13   6       83.85       46.30     19.01 o 
   0  14   6      815.16      764.28     61.86 o 
   1  14   6      635.99      651.05     55.89 o 
   2  14   6      433.41      470.77     76.57 o 
   3  14   6       42.61       27.16     36.58 o 
   4  14   6      494.04      512.07     74.87 o 
   5  14   6     1000.85      869.99     90.71 o 
   6  14   6     1102.05     1132.89     99.83 o 
   7  14   6      591.53      599.60     49.46 o 
   8  14   6      206.21      145.58     43.15 o 
   9  14   6       15.68       -2.34     18.59 o 
   4  15   6      649.38      535.42     81.59 o 
   5  15   6     1305.62     1285.23    113.86 o 
   6  15   6      429.99      514.17     79.98 o 
  -6 -10   7      131.56      118.54     29.65 o 
  -5 -10   7     1037.32     1087.97     67.75 o 
  -4 -10   7     1488.94     1623.56     77.75 o 
  -3 -10   7      721.72      696.69     83.89 o 
  -9  -9   7      218.34      208.51     37.41 o 
  -8  -9   7      273.94      173.39     34.23 o 
  -7  -9   7       49.63       28.91     23.01 o 
  -6  -9   7      661.21      778.81     57.74 o 
  -5  -9   7      945.74     1084.18    111.25 o 
  -4  -9   7      871.73      817.43     93.21 o 
  -3  -9   7      124.97      133.72     29.72 o 
  -2  -9   7       54.23       65.70     33.38 o 
  -1  -9   7      802.36      746.00     80.78 o 
 -10  -8   7       53.33       33.29     27.21 o 
  -9  -8   7       72.51       67.46     27.10 o 
  -8  -8   7      385.05      423.92     45.86 o 
  -7  -8   7      711.49      726.03     69.36 o 
  -6  -8   7     1589.66     1513.60     71.15 o 
  -5  -8   7      228.01      196.01     31.87 o 
  -4  -8   7       38.28       38.20     23.10 o 
  -3  -8   7      276.41      262.00     49.76 o 
  -2  -8   7     1062.60      952.22     54.91 o 
  -1  -8   7     1901.80     1952.99     74.39 o 
   0  -8   7     2046.97     2233.50    119.07 o 
   1  -8   7      566.33      514.27     69.26 o 
   2  -8   7        6.19      -15.33     34.28 o 
   3  -8   7       89.34       92.91     46.71 o 
 -11  -7   7        3.48       13.92     27.21 o 
 -10  -7   7      319.04      302.54     57.98 o 
  -9  -7   7      986.64      987.23     84.04 o 
  -8  -7   7     1457.41     1362.34     67.40 o 
  -7  -7   7     2551.49     2319.26     84.58 o 
  -6  -7   7      618.59      606.17     51.17 o 
  -5  -7   7      786.09      837.39     52.59 o 
  -4  -7   7     2195.20     2184.12     77.80 o 
  -3  -7   7     4870.89     5005.51    213.29 o 
  -2  -7   7     2594.53     2829.67     85.89 o 
  -1  -7   7     3348.78     3308.20     74.66 o 
   0  -7   7      619.02      617.79     36.08 o 
   1  -7   7       12.41       20.58     22.02 o 
   2  -7   7     1747.94     1907.15    114.36 o 
   3  -7   7      709.76      612.40     76.47 o 
   4  -7   7      367.89      414.25     72.47 o 
 -11  -6   7     1032.39     1142.35     71.21 o 
 -10  -6   7     1104.37     1119.60    128.24 o 
  -9  -6   7      640.09      653.13     52.85 o 
  -8  -6   7      102.92      128.18     29.13 o 
  -7  -6   7        0.32       -6.59     12.39 o 
  -6  -6   7     3952.68     3893.84    159.81 o 
  -5  -6   7     4508.28     4261.64    105.64 o 
  -4  -6   7     4526.68     4646.66    108.75 o 
  -3  -6   7     2381.23     2499.64     77.99 o 
  -2  -6   7      763.13      683.91     43.59 o 
  -1  -6   7        8.89       -3.59     12.20 o 
   0  -6   7      380.83      395.78     28.73 o 
   1  -6   7     2487.94     2489.73     64.05 o 
   2  -6   7     3376.44     3369.29    140.72 o 
   3  -6   7      652.13      486.61     67.25 o 
   4  -6   7       15.05       -3.61     30.97 o 
   5  -6   7       56.18       75.37     45.10 o 
   6  -6   7      405.78      230.23     61.64 o 
 -12  -5   7      722.32      761.05     61.76 o 
 -11  -5   7     1062.31     1006.59     64.86 o 
 -10  -5   7      291.24      327.48     41.42 o 
  -9  -5   7        4.18       11.18     19.66 o 
  -8  -5   7      228.99      210.75     35.68 o 
  -7  -5   7     3240.01     3242.29     94.37 o 
  -6  -5   7     1363.55     1474.76     66.80 o 
  -5  -5   7     3971.59     3921.59     97.38 o 
  -4  -5   7      640.08      722.55     63.39 o 
  -3  -5   7      721.92      800.81     43.58 o 
  -2  -5   7       95.06       93.33     16.05 o 
  -1  -5   7     2573.79     2649.58     60.15 o 
   0  -5   7     5643.18     5505.22     89.76 o 
   1  -5   7     2462.42     2594.19     62.38 o 
   2  -5   7      569.76      598.56     34.13 o 
   3  -5   7        2.42      -32.37     22.65 o 
   4  -5   7      394.38      434.19     65.25 o 
   5  -5   7     1231.54     1352.19    103.44 o 
   6  -5   7     1769.03     1820.86    121.98 o 
   7  -5   7     1362.99     1404.30    120.27 o 
 -12  -4   7      457.32      469.00     85.70 o 
 -11  -4   7      217.50      182.48     36.24 o 
 -10  -4   7       72.98       54.53     35.38 o 
  -9  -4   7      499.12      470.26     43.10 o 
  -8  -4   7     2311.33     2290.66     79.62 o 
  -7  -4   7     2600.76     2531.05     96.27 o 
  -6  -4   7     5372.54     5249.12    147.44 o 
  -5  -4   7       47.58       18.32     14.64 o 
  -4  -4   7      148.32      151.88     22.88 o 
  -3  -4   7      451.19      421.45     48.90 o 
  -2  -4   7     4773.49     4661.79     75.62 o 
  -1  -4   7     3023.24     2906.13     59.77 o 
   0  -4   7     1398.43     1354.03     51.01 o 
   1  -4   7       16.45        8.68     11.69 o 
   2  -4   7      410.67      418.01     33.94 o 
   3  -4   7      657.25      691.43     92.56 o 
   4  -4   7      935.76      949.47     81.09 o 
   5  -4   7     2540.82     2715.70    135.11 o 
   6  -4   7     1705.26     1782.27    115.36 o 
   7  -4   7      204.61      172.99     52.92 o 
   8  -4   7       11.22      -14.03     20.15 o 
 -12  -3   7      100.84       71.38     37.39 o 
 -11  -3   7      233.86      181.21     33.58 o 
 -10  -3   7      647.78      668.86     50.06 o 
  -9  -3   7     1618.83     1746.14    137.56 o 
  -8  -3   7     2515.13     2369.70    275.23 o 
  -7  -3   7     2508.34     2567.16     78.52 o 
  -6  -3   7      402.05      361.77     62.39 o 
  -5  -3   7      221.17      247.05     31.62 o 
  -4  -3   7     1527.88     1561.75     41.21 o 
  -3  -3   7     2926.70     2930.56     56.20 o 
  -2  -3   7     3071.96     3010.22     57.37 o 
  -1  -3   7     2166.16     2248.00     49.59 o 
   0  -3   7     1653.68     1573.65     42.01 o 
   1  -3   7     1581.99     1576.15     43.57 o 
   2  -3   7     3111.04     3130.97     91.72 o 
   3  -3   7     3631.76     3645.75     70.28 o 
   4  -3   7     2900.89     2894.55     88.45 o 
   5  -3   7     2813.74     2962.76    133.91 o 
   6  -3   7      227.86      157.96     45.00 o 
   7  -3   7      770.64      704.01     79.48 o 
   8  -3   7      510.96      530.91     75.47 o 
   9  -3   7     1023.52     1251.66    110.35 o 
 -12  -2   7      322.98      388.89     73.47 o 
 -11  -2   7      955.55      990.85     61.41 o 
 -10  -2   7     1881.06     2070.59     78.90 o 
  -9  -2   7     1494.87     1497.62     69.76 o 
  -8  -2   7     1780.11     1671.11     64.78 o 
  -7  -2   7        9.25       10.65     15.35 o 
  -6  -2   7     2003.69     1923.07    109.55 o 
  -5  -2   7     3035.68     2990.52     56.79 o 
  -4  -2   7     3520.77     3531.65     60.41 o 
  -3  -2   7     1937.93     2015.06     44.85 o 
  -2  -2   7      428.44      438.02     22.28 o 
  -1  -2   7        1.23       -6.36      7.38 o 
   0  -2   7     2117.57     2020.11     65.46 o 
   1  -2   7     7450.21     7334.03     91.12 o 
   2  -2   7     6310.88     6243.26     89.01 o 
   3  -2   7     2633.66     2646.51     55.81 o 
   4  -2   7     1321.56     1387.49     65.25 o 
   5  -2   7       66.25       38.97     18.57 o 
   6  -2   7     3271.38     3388.15     91.56 o 
   7  -2   7     1196.46     1106.12     85.70 o 
   8  -2   7     2050.60     2046.07    120.68 o 
   9  -2   7      606.69      595.06     79.18 o 
 -12  -1   7      638.15      576.42     84.59 o 
 -11  -1   7     1036.38      852.65     88.80 o 
 -10  -1   7     1057.74     1106.40    104.84 o 
  -9  -1   7      236.92      265.64     33.53 o 
  -8  -1   7     1138.77     1055.77     51.89 o 
  -7  -1   7     3774.59     3924.77     93.02 o 
  -6  -1   7     4178.10     4017.27     68.22 o 
  -5  -1   7     2960.08     2891.95     55.32 o 
  -4  -1   7      294.94      285.13     19.10 o 
  -3  -1   7      150.05      181.23     16.11 o 
  -2  -1   7      863.63      866.69     28.22 o 
  -1  -1   7     6349.54     6414.23     78.24 o 
   0  -1   7    10513.54    10769.99    107.84 o 
   1  -1   7     9140.74     9177.86     97.73 o 
   2  -1   7     5699.04     5871.02    119.40 o 
   3  -1   7       33.01       29.69     16.20 o 
   4  -1   7      249.23      285.96     32.47 o 
   5  -1   7     1952.55     2069.52     66.94 o 
   6  -1   7     4238.31     4410.95    102.19 o 
   7  -1   7     2487.74     2633.41    132.00 o 
   8  -1   7      131.36      119.57     37.49 o 
   9  -1   7      112.03       67.96     34.38 o 
  10  -1   7       71.39       67.96     33.88 o 
 -12   0   7      234.77      198.35     58.23 o 
 -11   0   7      214.95      126.09     47.01 o 
 -10   0   7       47.49       27.76     33.98 o 
  -9   0   7      777.92      819.39     48.51 o 
  -8   0   7      675.62      726.55     43.44 o 
  -7   0   7     1576.38     1611.14     68.67 o 
  -6   0   7     1419.40     1430.43     40.90 o 
  -5   0   7      486.10      524.29     25.68 o 
  -4   0   7       35.04       34.54     10.62 o 
  -3   0   7     1231.17     1248.58     33.62 o 
  -2   0   7     8106.92     8402.72     91.22 o 
  -1   0   7    11905.12    11671.69    110.43 o 
   0   0   7     5953.13     6079.62    121.89 o 
   1   0   7     2680.64     2645.33     64.07 o 
   2   0   7      205.62      178.61     13.48 o 
   3   0   7      164.34      139.73     18.83 o 
   4   0   7     8141.89     8507.87     98.73 o 
   5   0   7     4874.46     4879.88    101.45 o 
   6   0   7     2319.24     2290.81     71.57 o 
   7   0   7       62.97       64.76     22.15 o 
   8   0   7       84.73       88.25     34.63 o 
   9   0   7      495.37      452.93     65.25 o 
  10   0   7     1118.57     1099.51     97.92 o 
  11   0   7      756.44      815.56     89.80 o 
 -12   1   7       10.71       10.42     40.29 o 
 -11   1   7      123.30      122.08     49.71 o 
 -10   1   7      989.51     1076.46     93.91 o 
  -9   1   7     2568.29     2704.27    131.10 o 
  -8   1   7     1909.42     1997.91     53.05 o 
  -7   1   7      849.19      932.85     49.76 o 
  -6   1   7       18.60       21.22     15.63 o 
  -5   1   7      877.87      865.60     31.18 o 
  -4   1   7     2444.31     2288.88     47.52 o 
  -3   1   7    14047.63    14653.42    134.02 o 
  -2   1   7     7197.16     7033.89     80.50 o 
  -1   1   7     1077.34     1109.65     28.42 o 
   0   1   7       53.20       40.73      8.61 o 
   1   1   7     1396.24     1323.48     68.86 o 
   2   1   7     2834.52     2961.33     68.00 o 
   3   1   7     5595.29     5472.33    118.07 o 
   4   1   7     6509.04     6474.68    189.89 o 
   5   1   7     2172.27     2091.30     74.87 o 
   6   1   7       14.86        9.83     12.33 o 
   7   1   7     1210.14     1255.79     54.13 o 
   8   1   7     1065.79     1248.94     68.06 o 
   9   1   7     1219.62     1295.31     58.57 o 
  10   1   7     1223.35     1288.14     93.11 o 
  11   1   7      281.14      274.33     56.23 o 
 -11   2   7      542.22      614.70     84.39 o 
 -10   2   7     1117.35     1216.28     97.82 o 
  -9   2   7     1175.06     1258.15    150.69 o 
  -8   2   7      142.50      173.17     59.03 o 
  -7   2   7      133.57      146.47     45.37 o 
  -6   2   7     1835.78     1809.76     45.90 o 
  -5   2   7     6002.19     5933.35     82.41 o 
  -4   2   7     5568.07     5526.56     76.12 o 
  -3   2   7     4664.75     4566.47     65.61 o 
  -2   2   7     2794.69     2892.96     49.26 o 
  -1   2   7     3694.23     3575.03     51.74 o 
   0   2   7     2860.64     2851.00     41.45 o 
   1   2   7     9657.42     9522.42    245.41 o 
   2   2   7     4002.98     3785.10    144.88 o 
   3   2   7      921.18      851.69     37.20 o 
   4   2   7     2651.82     2649.21     67.12 o 
   5   2   7       83.13       74.26     16.76 o 
   6   2   7     1416.64     1335.71     52.89 o 
   7   2   7     2223.53     2337.95     71.58 o 
   8   2   7     2981.62     3037.98     85.95 o 
   9   2   7     1087.80     1031.20     52.54 o 
  10   2   7        0.66       23.95     20.85 o 
 -11   3   7      612.00      639.76     84.19 o 
 -10   3   7      275.44      259.29     36.01 o 
  -9   3   7        0.35        4.04     12.35 o 
  -8   3   7      170.50      165.81     25.67 o 
  -7   3   7     3380.97     3148.78     87.01 o 
  -6   3   7     4005.31     4087.76     73.84 o 
  -5   3   7     7131.49     7058.14    100.07 o 
  -4   3   7     1923.60     1979.98     44.42 o 
  -3   3   7      466.62      473.99     31.94 o 
  -2   3   7     8563.82     9103.88    101.06 o 
  -1   3   7     7573.74     7658.15     83.44 o 
   0   3   7    10589.08    10745.60    177.99 o 
   1   3   7    14782.76    14367.81    162.33 o 
   2   3   7     7301.11     7402.34    162.77 o 
   3   3   7      102.05      150.30     19.10 o 
   4   3   7      285.15      265.99     22.45 o 
   5   3   7     2617.35     2659.13     69.47 o 
   6   3   7     2362.58     2331.47     67.18 o 
   7   3   7     1306.48     1349.27     53.70 o 
   8   3   7      326.48      335.02     74.82 o 
   9   3   7      431.72      382.59     35.66 o 
  10   3   7     1176.73     1242.01    118.72 o 
  11   3   7      829.87      881.39     62.29 o 
  12   3   7      540.57      640.46     77.78 o 
 -11   4   7      133.29      104.37     46.71 o 
 -10   4   7      149.21      118.88     26.89 o 
  -9   4   7     1313.45     1285.50     81.34 o 
  -8   4   7     2824.32     2800.80     88.30 o 
  -7   4   7      191.52      181.04     40.59 o 
  -6   4   7     3397.08     3426.35     89.09 o 
  -5   4   7      639.73      649.02     40.05 o 
  -4   4   7      400.14      439.78     33.14 o 
  -3   4   7     3806.37     3841.79     60.96 o 
  -2   4   7     5189.98     4973.09     68.45 o 
  -1   4   7     6964.65     6786.45     79.44 o 
   0   4   7     4106.44     4151.74     58.09 o 
   1   4   7     2867.54     2835.77     44.39 o 
   2   4   7     1026.56     1072.68     25.24 o 
   3   4   7     5063.12     4915.63     58.30 o 
   4   4   7     5611.83     5684.25     67.57 o 
   5   4   7     4618.70     4675.82     64.94 o 
   6   4   7     1681.18     1623.66     55.49 o 
   7   4   7       21.48       19.55     36.38 o 
   8   4   7        5.96       15.93     13.48 o 
   9   4   7     1063.70     1015.71     50.35 o 
  10   4   7     2327.22     2351.19     78.81 o 
  11   4   7     1041.59     1137.85     58.29 o 
  12   4   7      381.73      312.41     52.32 o 
 -10   5   7      771.36      710.00     56.78 o 
  -9   5   7     2023.21     2105.00     84.02 o 
  -8   5   7     1066.59     1061.45     57.15 o 
  -7   5   7      872.22      965.74     52.04 o 
  -6   5   7      256.56      219.93     29.16 o 
  -5   5   7      267.01      327.89     39.39 o 
  -4   5   7     6726.34     6589.29    171.39 o 
  -3   5   7     8498.34     8638.34     97.84 o 
  -2   5   7     5495.53     5446.39     73.21 o 
  -1   5   7      863.41      858.54     32.20 o 
   0   5   7       96.11      144.89     13.95 o 
   1   5   7       42.20       50.96      9.81 o 
   2   5   7     5943.29     5604.09    135.34 o 
   3   5   7     7333.98     7260.40     81.48 o 
   4   5   7     1577.08     1573.57     59.95 o 
   5   5   7      726.31      674.79     33.72 o 
   6   5   7      184.15      172.04     16.56 o 
   7   5   7     1536.10     1467.01     54.07 o 
   8   5   7     2285.19     2442.29    104.39 o 
   9   5   7     2164.77     2179.94    121.88 o 
  10   5   7     1702.27     1677.44     65.78 o 
  11   5   7      556.17      600.17     64.65 o 
  12   5   7        5.38       25.86     25.06 o 
 -10   6   7      920.94      959.88    135.61 o 
  -9   6   7      691.45      623.73     53.95 o 
  -8   6   7      108.48       83.84     21.76 o 
  -7   6   7      170.22      173.49     28.95 o 
  -6   6   7      211.27      202.71     29.62 o 
  -5   6   7     2047.89     1991.57     94.97 o 
  -4   6   7     4096.70     4118.77    107.29 o 
  -3   6   7     2414.66     2387.68     70.51 o 
  -2   6   7      336.64      320.40     19.57 o 
  -1   6   7      511.94      482.42     28.98 o 
   0   6   7     2725.65     2529.51     67.86 o 
   1   6   7    16647.82    16398.48    145.29 o 
   2   6   7    10368.86    10680.05    109.53 o 
   3   6   7       71.10       66.74     11.47 o 
   4   6   7       38.64       40.86     10.20 o 
   5   6   7      989.13      993.51     31.80 o 
   6   6   7     3577.89     3787.49     64.88 o 
   7   6   7     3508.62     3486.41     64.74 o 
   8   6   7     2466.13     2472.51     88.55 o 
   9   6   7     1223.62     1214.07     54.84 o 
  10   6   7       22.30      -13.63     16.34 o 
  11   6   7      290.72      304.70     50.42 o 
  12   6   7      263.36      219.20     47.11 o 
  -9   7   7        0.80        2.36     17.21 o 
  -8   7   7      296.10      350.13     91.81 o 
  -7   7   7     1201.20     1195.78     63.18 o 
  -6   7   7     1819.66     1830.63     73.92 o 
  -5   7   7     3840.05     3900.56    103.28 o 
  -4   7   7     2652.71     2381.77    233.68 o 
  -3   7   7      172.23      149.08     26.06 o 
  -2   7   7      277.19      361.86     73.97 o 
  -1   7   7     2463.42     2570.15     50.12 o 
   0   7   7     2179.73     2134.87     45.99 o 
   1   7   7     1575.45     1627.89     40.60 o 
   2   7   7        7.02       15.80      9.34 o 
   3   7   7      448.83      474.07     23.93 o 
   4   7   7     4237.43     4113.09     66.20 o 
   5   7   7     1998.08     2030.91     57.38 o 
   6   7   7     1304.83     1267.22     38.90 o 
   7   7   7     4768.19     4918.29     79.77 o 
   8   7   7      361.85      369.00     58.88 o 
   9   7   7      127.61      102.13     30.57 o 
  10   7   7      912.55     1030.55     76.27 o 
  11   7   7      585.30      746.70     72.57 o 
  12   7   7      627.67      537.63     66.45 o 
  -8   8   7      887.56      913.71     65.46 o 
  -7   8   7      927.33      869.69     60.56 o 
  -6   8   7      682.27      654.83     51.11 o 
  -5   8   7      130.70      100.01     57.83 o 
  -4   8   7      549.07      571.31     44.13 o 
  -3   8   7     1876.65     1789.49     68.31 o 
  -2   8   7     2005.92     2001.20     69.40 o 
  -1   8   7     2401.87     2269.92     71.06 o 
   0   8   7      537.26      512.90     25.92 o 
   1   8   7      715.80      676.83     28.71 o 
   2   8   7      342.32      338.94     24.46 o 
   3   8   7     2306.79     2350.56     51.49 o 
   4   8   7     2167.92     2223.90     50.15 o 
   5   8   7     1600.01     1510.67     53.46 o 
   6   8   7     1086.58     1152.81     38.58 o 
   7   8   7       35.68       44.90     14.16 o 
   8   8   7       95.32       88.86     22.00 o 
   9   8   7     1188.87     1178.79     79.88 o 
  10   8   7     1389.37     1614.28     96.42 o 
  11   8   7      344.23      359.22     55.83 o 
  12   8   7      181.96      137.91     40.19 o 
  -7   9   7      240.45      179.33     33.62 o 
  -6   9   7        5.20       19.02     15.31 o 
  -5   9   7      734.39      707.70     53.67 o 
  -4   9   7     2730.20     2794.92     93.95 o 
  -3   9   7     1716.78     1621.59    114.81 o 
  -2   9   7      568.11      580.39     43.94 o 
  -1   9   7      798.65      818.41     46.55 o 
   0   9   7       76.72       60.50     19.89 o 
   1   9   7     1540.87     1668.72     44.70 o 
   2   9   7     2504.04     2390.26     54.44 o 
   3   9   7     5709.09     5573.05     84.66 o 
   4   9   7     2225.49     2111.87     79.58 o 
   5   9   7      206.05      243.34     41.53 o 
   6   9   7       12.79       14.92     12.34 o 
   7   9   7       22.72       16.47     16.43 o 
   8   9   7      691.33      760.54     62.39 o 
   9   9   7      834.22      931.43     77.38 o 
  10   9   7      309.36      334.46     52.72 o 
  11   9   7       19.34       -6.82     17.04 o 
  12   9   7       70.49       23.35     30.97 o 
  -6  10   7      984.40      951.39     68.51 o 
  -5  10   7     1319.64     1295.74    122.83 o 
  -4  10   7     1327.83     1253.03     66.19 o 
  -3  10   7       20.20        9.12     31.27 o 
  -2  10   7      349.38      293.27     36.44 o 
  -1  10   7      287.10      226.80     31.61 o 
   0  10   7     1645.07     1690.11     66.38 o 
   1  10   7     2885.82     2720.04    107.29 o 
   2  10   7     3552.36     3743.54     70.68 o 
   3  10   7     1066.90     1040.70     38.92 o 
   4  10   7       46.67       47.59     14.37 o 
   5  10   7      302.99      279.98     24.16 o 
   6  10   7      425.36      442.69     28.60 o 
   7  10   7      925.66      938.61     49.93 o 
   8  10   7      429.40      459.11     39.37 o 
   9  10   7       50.34       65.12     21.16 o 
  10  10   7        8.75       -0.30     25.96 o 
  11  10   7      387.87      391.26     44.61 o 
  12  10   7      460.33      553.09     52.59 o 
  -5  11   7      126.43       98.06     31.82 o 
  -4  11   7       84.79       72.33     25.46 o 
  -3  11   7       17.13       13.91     20.18 o 
  -2  11   7      733.24      688.80     53.10 o 
  -1  11   7      949.10      952.83     86.65 o 
   0  11   7     2132.14     2051.10    175.65 o 
   1  11   7     1201.52     1135.87     56.44 o 
   2  11   7      251.51      264.46     32.19 o 
   3  11   7       16.51        7.54     11.52 o 
   4  11   7      551.54      593.81     42.87 o 
   5  11   7     1245.61     1261.19     43.60 o 
   6  11   7     1246.20     1240.01     55.56 o 
   7  11   7     1137.31     1166.27     56.55 o 
   8  11   7        0.67        0.16     17.34 o 
   9  11   7      552.94      513.53     35.74 o 
  10  11   7      572.49      559.97     47.68 o 
  11  11   7      882.76      977.92     61.73 o 
  12  11   7      644.78      663.41     59.64 o 
  -4  12   7      151.35      136.76     34.55 o 
  -3  12   7      634.05      588.63     61.29 o 
  -2  12   7      847.66      831.40    100.13 o 
  -1  12   7      877.23      940.09     62.99 o 
   0  12   7      232.65      207.57     86.05 o 
   1  12   7       15.63        8.13     17.99 o 
   2  12   7      546.65      635.42     47.49 o 
   3  12   7     1512.74     1522.32     64.97 o 
   4  12   7     1516.04     1546.51     41.57 o 
   5  12   7      611.65      598.66     32.98 o 
   6  12   7      165.21      136.55     19.41 o 
   7  12   7        0.69        7.64     11.20 o 
   8  12   7     1742.75     1792.43     58.79 o 
   9  12   7     2114.73     2180.82     67.04 o 
  10  12   7      443.39      460.70     59.39 o 
  11  12   7      371.07      427.02     53.07 o 
  -2  13   7      592.07      501.06     53.12 o 
  -1  13   7       92.54      129.56     30.25 o 
   0  13   7        2.96        9.38     20.12 o 
   1  13   7      280.29      278.61     39.06 o 
   2  13   7     1164.89     1193.79     98.17 o 
   3  13   7     1249.80     1373.25    119.12 o 
   4  13   7      251.10      150.14     42.00 o 
   5  13   7        3.36       -7.12     19.95 o 
   6  13   7       94.04       83.65     17.45 o 
   7  13   7      459.28      502.16     35.22 o 
   8  13   7     2296.91     2351.07     69.75 o 
   9  13   7     1652.39     1644.88     60.97 o 
  10  13   7      546.87      620.71     42.48 o 
   0  14   7      759.39      719.59     58.80 o 
   1  14   7      791.58      802.63     76.83 o 
   2  14   7      610.34      540.93     80.18 o 
   3  14   7       92.94       24.66     35.68 o 
   4  14   7      127.17       97.92     37.69 o 
   5  14   7      648.49      555.27     73.87 o 
   6  14   7     1222.50     1129.68     97.72 o 
   7  14   7     1043.62     1049.03     59.04 o 
   8  14   7      352.94      293.40     31.55 o 
   9  14   7        8.17       -8.23     15.21 o 
   3  15   7       52.37        3.81     35.78 o 
   4  15   7      579.36      747.91     89.91 o 
   5  15   7     1002.84      949.77     97.52 o 
   6  15   7      824.03      747.81     88.50 o 
  -7  -9   8        9.69       40.66     22.45 o 
  -6  -9   8      797.39      722.31     57.11 o 
  -5  -9   8     1173.55     1195.18     67.39 o 
  -4  -9   8     1291.23     1378.22     71.54 o 
  -3  -9   8      535.23      524.65     50.97 o 
  -9  -8   8        1.35      -10.63     17.83 o 
  -8  -8   8      228.27      242.20     42.75 o 
  -7  -8   8     1699.61     1471.72     73.80 o 
  -6  -8   8     1720.84     1620.56     75.08 o 
  -5  -8   8      705.95      690.82     53.02 o 
  -4  -8   8      154.31      135.39     29.68 o 
  -3  -8   8       10.48       14.14     17.50 o 
  -2  -8   8      635.41      620.05     48.65 o 
  -1  -8   8     1604.62     1606.07     96.52 o 
   1  -8   8     1250.21     1298.76    100.63 o 
 -10  -7   8       87.44       72.32     29.92 o 
  -9  -7   8      553.94      667.45     56.33 o 
  -8  -7   8     1228.64     1229.67     66.61 o 
  -7  -7   8     2605.39     2620.01     93.41 o 
  -6  -7   8     1055.68      981.30     68.26 o 
  -5  -7   8        3.61       -4.70     14.75 o 
  -4  -7   8      645.76      628.67     47.50 o 
  -3  -7   8      937.71      948.14     54.86 o 
  -2  -7   8     1755.71     1799.68     71.43 o 
  -1  -7   8     2376.21     2258.15    109.35 o 
   0  -7   8      873.77      842.48     52.62 o 
   1  -7   8      205.23      189.93     47.81 o 
   2  -7   8      172.22      230.83     57.13 o 
   3  -7   8      466.35      358.22     67.85 o 
 -11  -6   8      602.91      562.20     78.18 o 
 -10  -6   8      963.03      885.62     63.22 o 
  -9  -6   8     1089.60     1074.93     66.45 o 
  -8  -6   8      872.30      870.15     58.75 o 
  -7  -6   8      876.05      789.30     52.98 o 
  -6  -6   8       33.13       62.44     30.77 o 
  -5  -6   8     1468.72     1394.60     63.46 o 
  -4  -6   8     3233.38     3085.00     91.21 o 
  -3  -6   8     5428.73     5542.52    121.78 o 
  -2  -6   8     2829.49     2882.78     86.02 o 
  -1  -6   8      872.92      805.12     37.48 o 
   0  -6   8      211.27      189.22     27.77 o 
   1  -6   8      816.16      770.09     49.12 o 
   2  -6   8     1521.13     1656.68    105.74 o 
   3  -6   8     1070.67     1134.39     97.62 o 
   4  -6   8      912.46      897.25     94.32 o 
   5  -6   8       58.05       45.70     42.40 o 
 -11  -5   8      628.27      662.52     57.89 o 
 -10  -5   8      520.77      516.11     67.25 o 
  -9  -5   8      315.68      268.45     50.16 o 
  -8  -5   8      134.71      110.25     28.34 o 
  -7  -5   8      919.54      923.43     56.83 o 
  -6  -5   8     1617.06     1594.94     65.34 o 
  -5  -5   8     3812.04     3950.70    143.98 o 
  -4  -5   8     2582.66     2445.41     77.60 o 
  -3  -5   8     2029.19     1998.96     69.04 o 
  -2  -5   8      460.77      474.84     29.25 o 
  -1  -5   8       20.30        5.44     11.45 o 
   0  -5   8     2261.41     2300.76     88.80 o 
   1  -5   8     3049.58     3221.73     89.00 o 
   2  -5   8     2655.77     2583.09     81.96 o 
   3  -5   8     1243.11     1117.35     89.00 o 
   4  -5   8      682.23      653.19     78.48 o 
   5  -5   8      178.62      150.84     49.11 o 
   6  -5   8     1103.08     1108.43    107.95 o 
 -11  -4   8      530.68      551.49     77.23 o 
 -10  -4   8      139.33      167.16     32.32 o 
  -9  -4   8        0.45        2.51     19.04 o 
  -8  -4   8     1104.39      990.19     55.83 o 
  -7  -4   8     3071.86     3041.59     91.24 o 
  -6  -4   8     4492.87     4614.77    109.07 o 
  -5  -4   8      597.18      597.51     40.91 o 
  -4  -4   8     1030.96      985.18     48.62 o 
  -3  -4   8      497.66      457.29     27.72 o 
  -2  -4   8     1311.21     1336.06     43.12 o 
  -1  -4   8     7912.09     8092.94    108.28 o 
   0  -4   8     5076.60     5096.61     85.07 o 
   1  -4   8     1398.84     1372.33     55.47 o 
   2  -4   8       24.87       11.10     13.83 o 
   3  -4   8      631.63      609.31     43.12 o 
   4  -4   8       67.73       88.50     36.38 o 
   5  -4   8     1706.44     1975.41    120.88 o 
   6  -4   8     1751.16     1723.53    119.77 o 
   7  -4   8      667.98      590.05     84.39 o 
 -12  -3   8      197.40      238.39     40.99 o 
 -11  -3   8       15.12        9.57     21.61 o 
 -10  -3   8        4.33       30.63     22.21 o 
  -9  -3   8      595.62      619.24     48.61 o 
  -8  -3   8     1807.81     1793.41     71.53 o 
  -7  -3   8     2920.67     2924.53     86.89 o 
  -6  -3   8     1882.47     2026.16     70.44 o 
  -5  -3   8      187.29      200.29     29.07 o 
  -4  -3   8     2839.60     2794.65     97.37 o 
  -3  -3   8      999.76     1024.03     51.62 o 
  -2  -3   8     3640.99     3654.40     72.45 o 
  -1  -3   8     3529.68     3648.28     88.25 o 
   0  -3   8       59.79       50.88     13.16 o 
   1  -3   8      234.84      254.57     28.24 o 
   2  -3   8     2009.06     2061.81     94.42 o 
   3  -3   8     2749.79     2802.72     82.44 o 
   4  -3   8     1532.15     1507.40     62.17 o 
   5  -3   8     2209.50     2205.43    122.58 o 
   6  -3   8      275.79      177.81     48.61 o 
   7  -3   8       16.54       -1.50     32.77 o 
   8  -3   8      364.28      300.08     62.64 o 
 -12  -2   8       61.99      100.03     48.11 o 
 -11  -2   8      625.45      598.02     58.33 o 
 -10  -2   8     2095.55     2112.32     81.47 o 
  -9  -2   8      955.62     1016.61     57.22 o 
  -8  -2   8     2392.89     2329.93     79.00 o 
  -7  -2   8      793.62      769.31     67.00 o 
  -6  -2   8        9.16       20.80     15.55 o 
  -5  -2   8     1574.69     1535.57     90.76 o 
  -4  -2   8     3155.43     3188.33     71.05 o 
  -3  -2   8     3641.26     3537.63     63.45 o 
  -2  -2   8     2286.82     2352.38     50.65 o 
  -1  -2   8      586.70      550.12     33.23 o 
   0  -2   8      407.28      422.85     28.07 o 
   1  -2   8     2679.37     2716.61     95.77 o 
   2  -2   8     2229.63     2254.82     69.24 o 
   3  -2   8     3420.18     3450.66     88.52 o 
   4  -2   8     1549.14     1536.28     61.61 o 
   5  -2   8       44.81       30.03     16.46 o 
   6  -2   8      485.82      368.04     62.84 o 
   7  -2   8     1768.57     1921.69    116.97 o 
   8  -2   8     1270.51     1243.24     99.23 o 
   9  -2   8      726.68      650.08     85.90 o 
 -12  -1   8      847.55      807.14     96.72 o 
 -11  -1   8     1906.37     1959.77    125.19 o 
 -10  -1   8     1339.94     1392.07     71.41 o 
  -9  -1   8     1684.27     1583.43     67.63 o 
  -8  -1   8       86.66       97.27     35.13 o 
  -7  -1   8     1104.94     1161.21     53.07 o 
  -6  -1   8     3883.95     3907.56     92.71 o 
  -5  -1   8     6258.99     6188.76     87.52 o 
  -4  -1   8     5497.45     5549.59     80.77 o 
  -3  -1   8     2297.36     2388.03     50.44 o 
  -2  -1   8       21.70       31.31     10.35 o 
  -1  -1   8      859.68      801.30     28.57 o 
   0  -1   8     5937.24     5819.66     77.05 o 
   1  -1   8     2824.14     2773.18     51.39 o 
   2  -1   8      648.85      627.92     37.82 o 
   3  -1   8     1319.27     1266.03     78.18 o 
   4  -1   8        3.52       15.06     12.14 o 
   5  -1   8      101.32       97.13     23.21 o 
   6  -1   8     3068.56     3298.93    146.18 o 
   7  -1   8      973.22     1006.99     54.06 o 
   8  -1   8      565.06      662.41     78.38 o 
   9  -1   8      345.54      160.07     46.71 o 
 -12   0   8      819.89      878.50     99.93 o 
 -11   0   8      602.41      550.76     78.18 o 
 -10   0   8       89.53      128.19     48.21 o 
  -9   0   8      234.36      207.87     31.42 o 
  -8   0   8     3150.75     3029.99     86.20 o 
  -7   0   8     4719.60     4661.86    103.48 o 
  -6   0   8     2829.51     2809.55     83.62 o 
  -5   0   8     2285.98     2372.38     86.27 o 
  -4   0   8      373.40      357.77     22.46 o 
  -3   0   8      156.86      181.50     16.53 o 
  -2   0   8     2574.18     2637.02     49.92 o 
  -1   0   8     9413.48     9303.19     99.17 o 
   0   0   8     8207.03     8128.66    105.46 o 
   1   0   8      215.59      185.38     14.19 o 
   2   0   8       40.29       54.64     15.66 o 
   3   0   8      569.34      537.51     35.68 o 
   4   0   8     3196.74     3210.74    139.52 o 
   5   0   8     3373.94     3390.69     88.72 o 
   6   0   8     1293.11     1284.57     56.10 o 
   7   0   8      525.35      592.37     68.71 o 
   8   0   8       11.20        7.18     13.53 o 
   9   0   8      412.94      389.99     63.04 o 
  10   0   8      250.59      261.90     59.24 o 
 -11   1   8        1.39      -24.96     35.38 o 
 -10   1   8      408.96      399.71     66.75 o 
  -9   1   8     1560.41     1603.16    102.63 o 
  -8   1   8      997.92      998.19     50.28 o 
  -7   1   8      670.27      676.20     32.45 o 
  -6   1   8       41.23       64.25     14.37 o 
  -5   1   8      693.99      723.76     30.40 o 
  -4   1   8     1867.44     1815.56     44.45 o 
  -3   1   8     6422.09     6537.09     84.55 o 
  -2   1   8     8800.82     8841.64     96.86 o 
  -1   1   8     8159.34     8130.22     88.45 o 
   0   1   8      760.04      701.80     42.20 o 
   1   1   8       13.36       30.28     12.41 o 
   2   1   8      219.01      216.87     26.56 o 
   3   1   8     3393.22     3349.63     79.83 o 
   4   1   8     3787.65     3753.12     87.52 o 
   5   1   8     3451.86     3513.88     88.32 o 
   6   1   8      589.77      598.39     41.35 o 
   7   1   8      157.33      178.01     48.66 o 
   8   1   8      574.58      667.46     46.49 o 
   9   1   8      784.99      994.37     72.67 o 
  11   1   8      818.26      977.13     99.33 o 
 -11   2   8      212.15      209.58     60.14 o 
 -10   2   8      686.73      710.62     82.79 o 
  -9   2   8     1119.48     1330.34     98.63 o 
  -8   2   8      864.75      818.35     48.33 o 
  -7   2   8        1.26        2.28     12.07 o 
  -6   2   8     1127.07     1057.26     37.56 o 
  -5   2   8     2101.61     2162.59     50.60 o 
  -4   2   8     4169.36     4153.15     67.99 o 
  -3   2   8     2971.20     2883.52     53.46 o 
  -2   2   8      104.84       92.35     12.55 o 
  -1   2   8       47.53       38.36      9.34 o 
   0   2   8     2220.64     2221.03     58.64 o 
   1   2   8     4575.59     4566.39     87.38 o 
   2   2   8     5236.91     5098.14     94.61 o 
   3   2   8     5895.44     5737.96    103.98 o 
   4   2   8     1831.65     1850.45     59.80 o 
   5   2   8      121.39       97.36     20.63 o 
   6   2   8       65.88       62.09     18.76 o 
   7   2   8     1217.32     1326.56     66.05 o 
   8   2   8      563.34      620.10     43.90 o 
   9   2   8      748.88      787.42     51.02 o 
  10   2   8      402.12      381.52     40.78 o 
  11   2   8        5.38      -11.33     31.27 o 
 -11   3   8      594.20      520.59     77.38 o 
 -10   3   8      527.94      392.60     65.95 o 
  -9   3   8      181.74      174.45     40.64 o 
  -8   3   8       13.36       -3.71     13.53 o 
  -7   3   8      781.51      791.58     51.37 o 
  -6   3   8     1643.83     1621.13     60.09 o 
  -5   3   8     4081.92     3979.50     90.08 o 
  -4   3   8     5744.35     5879.69     82.51 o 
  -3   3   8      469.92      446.66     23.30 o 
  -2   3   8       65.42       69.76     11.69 o 
  -1   3   8       79.92      126.38     13.21 o 
   0   3   8     5770.05     5734.74     68.06 o 
   1   3   8     6607.51     6418.50    104.33 o 
   2   3   8     3551.15     3375.52     74.90 o 
   3   3   8      786.07      764.05     36.68 o 
   4   3   8      131.79      137.02     20.99 o 
   5   3   8     1257.35     1259.52     51.32 o 
   6   3   8     1499.39     1509.03     57.36 o 
   7   3   8     2552.12     2579.18    106.39 o 
   8   3   8     1448.45     1465.91     71.31 o 
   9   3   8      180.73      157.50     27.98 o 
  10   3   8      101.60       88.65     24.66 o 
  11   3   8      606.14      643.16     50.46 o 
 -10   4   8        6.45        1.13     16.44 o 
  -9   4   8      431.36      369.64     79.63 o 
  -8   4   8     1040.28     1045.32     55.33 o 
  -7   4   8      766.31      753.59    101.33 o 
  -6   4   8     1443.03     1447.01     58.52 o 
  -5   4   8      347.55      357.20     23.60 o 
  -4   4   8      279.56      291.57     20.86 o 
  -3   4   8      503.51      509.14     25.06 o 
  -2   4   8     2969.31     2989.91     54.25 o 
  -1   4   8      876.29      742.96     26.91 o 
   0   4   8     2401.88     2296.28     43.37 o 
   1   4   8     3855.18     3976.05     86.19 o 
   2   4   8     1104.24     1078.55     47.21 o 
   3   4   8      102.43       71.07     15.51 o 
   4   4   8     5427.70     5420.19    101.47 o 
   5   4   8     4516.11     4365.31     93.20 o 
   6   4   8     1930.33     1997.19     64.71 o 
   7   4   8      954.62      992.34     48.34 o 
   8   4   8      220.22      207.28     28.05 o 
   9   4   8     1173.94     1251.11     65.45 o 
  10   4   8     1157.78     1173.61     75.32 o 
  11   4   8     1635.20     1791.13     74.75 o 
  12   4   8      493.32      462.28     95.12 o 
 -10   5   8      512.09      379.82     44.86 o 
  -9   5   8     2017.30     1915.06     80.05 o 
  -8   5   8     2959.85     3119.57     98.53 o 
  -7   5   8     1251.57     1216.94     89.96 o 
  -6   5   8      485.62      481.32     39.91 o 
  -5   5   8      284.32      216.15     41.85 o 
  -4   5   8     2862.05     2894.67     78.56 o 
  -3   5   8     4644.43     4701.25     71.96 o 
  -2   5   8     6133.45     6067.73     81.39 o 
  -1   5   8     2528.43     2523.40     61.15 o 
   0   5   8      498.33      472.85     22.60 o 
   1   5   8      997.43     1014.69     29.65 o 
   2   5   8      663.56      623.98     22.64 o 
   3   5   8     2589.22     2497.36     55.78 o 
   4   5   8     5632.96     5657.88    103.15 o 
   5   5   8     1430.11     1354.74     51.02 o 
   6   5   8       28.33        9.14     12.47 o 
   7   5   8      290.11      287.06     29.61 o 
   8   5   8     1765.37     1634.89     63.60 o 
   9   5   8     1535.42     1507.70     62.57 o 
  10   5   8     1486.29     1438.36     64.52 o 
  11   5   8      741.58      732.54     51.75 o 
  12   5   8       67.23       34.18     29.57 o 
  -9   6   8      459.39      367.00    128.79 o 
  -8   6   8      292.94      252.11     41.04 o 
  -7   6   8       51.73       41.92     17.43 o 
  -6   6   8      178.15      147.78     31.12 o 
  -5   6   8     4235.45     4108.99    103.16 o 
  -4   6   8     2345.80     2235.87     90.91 o 
  -3   6   8     2704.36     2672.34     76.01 o 
  -2   6   8     2321.44     2237.15     48.59 o 
  -1   6   8      149.88      157.30     17.14 o 
   0   6   8      532.90      535.54     40.65 o 
   1   6   8     2585.35     2721.13     53.56 o 
   2   6   8     3777.97     3749.28     60.22 o 
   3   6   8     3546.95     3577.28     57.72 o 
   4   6   8      140.07      138.94     18.73 o 
   5   6   8      678.86      674.92     37.41 o 
   6   6   8     2856.17     2871.85     76.71 o 
   7   6   8     2990.79     2912.20    124.28 o 
   8   6   8     2613.31     2450.18     75.76 o 
   9   6   8     1415.98     1372.62     86.25 o 
  10   6   8       21.34       21.64     16.19 o 
  11   6   8        3.25      -17.74     17.04 o 
  12   6   8      247.49      287.46     53.72 o 
  -9   7   8      204.58      218.94     39.10 o 
  -8   7   8       51.32       29.69     19.58 o 
  -7   7   8      460.99      497.83     46.60 o 
  -6   7   8     1161.19     1123.83     58.32 o 
  -5   7   8     3120.56     3020.10     91.49 o 
  -4   7   8     2141.14     2218.81     75.09 o 
  -3   7   8       14.89       20.27     16.29 o 
  -2   7   8       36.73       39.15     16.70 o 
  -1   7   8      328.08      367.82     29.04 o 
   0   7   8     5945.67     6132.18     84.18 o 
   1   7   8    10399.93    10566.52    115.66 o 
   2   7   8     3362.83     3297.46     58.96 o 
   3   7   8       57.33       65.58     12.88 o 
   4   7   8     3114.08     3160.79     58.46 o 
   5   7   8     2438.70     2490.71     52.77 o 
   6   7   8     5846.60     5602.73    109.30 o 
   7   7   8     2360.41     2378.10     72.22 o 
   8   7   8      934.08      924.73     83.49 o 
   9   7   8        0.96       -8.04     12.51 o 
  10   7   8      736.26      650.48     67.35 o 
  11   7   8     1445.99     1509.44     97.62 o 
  12   7   8     1021.46     1132.69     88.70 o 
  -8   8   8      471.11      444.88     50.03 o 
  -7   8   8     1102.42     1123.06    124.83 o 
  -6   8   8      849.18      793.77     56.14 o 
  -5   8   8      410.62      363.43     39.74 o 
  -4   8   8      285.14      284.51     39.74 o 
  -3   8   8     3733.61     3696.52     98.83 o 
  -2   8   8     2855.76     2708.21    126.14 o 
  -1   8   8     2198.14     2279.11     72.14 o 
   0   8   8     1527.26     1538.22     42.49 o 
   1   8   8       11.79       40.01     12.32 o 
   2   8   8      249.17      256.87     20.86 o 
   3   8   8      983.05      958.31     34.12 o 
   4   8   8     2212.43     2378.10     53.21 o 
   5   8   8     1843.11     1900.23     48.59 o 
   6   8   8      930.58     1036.45     47.87 o 
   7   8   8     1517.18     1456.89     64.55 o 
   8   8   8        1.06        1.47     15.02 o 
   9   8   8      884.87      866.38     74.47 o 
  10   8   8     1006.28     1088.48     82.59 o 
  11   8   8      790.68      870.69     80.78 o 
  12   8   8      624.03      613.40     73.07 o 
  -7   9   8      476.57      485.56     62.14 o 
  -6   9   8      202.26      121.87     27.30 o 
  -5   9   8        3.84      -10.14     13.57 o 
  -4   9   8     1260.34     1239.48     62.76 o 
  -3   9   8     3252.91     3625.86    103.04 o 
  -2   9   8     3500.04     3588.86     98.49 o 
  -1   9   8     1547.91     1485.45     69.61 o 
   0   9   8       73.27       44.66     17.96 o 
   1   9   8      131.81      193.27     19.73 o 
   2   9   8     3154.80     3163.98     63.64 o 
   3   9   8     4990.56     4995.78     81.10 o 
   4   9   8     2226.97     2178.53     53.05 o 
   5   9   8      152.67      165.66     19.59 o 
   6   9   8     1045.10     1021.66     49.30 o 
   7   9   8      404.40      415.20     35.64 o 
   8   9   8     2385.29     2458.51    116.97 o 
   9   9   8      918.18      942.05     79.88 o 
  10   9   8      806.01      866.88     77.58 o 
  11   9   8      395.13      359.42     58.13 o 
  12   9   8       18.80      -28.16     20.95 o 
  -6  10   8      192.98      130.22     33.98 o 
  -5  10   8      962.49      906.14     63.28 o 
  -4  10   8     1526.46     1487.19     72.17 o 
  -3  10   8     1192.00     1084.38     60.35 o 
  -2  10   8      548.19      475.04     43.84 o 
  -1  10   8        9.04        4.81     14.66 o 
   0  10   8      377.50      362.87     35.54 o 
   1  10   8     2401.96     2404.33     76.99 o 
   2  10   8     2589.51     2721.11     61.38 o 
   3  10   8     1409.29     1402.18     45.03 o 
   4  10   8      593.13      606.27     32.00 o 
   5  10   8       72.49       89.16     22.34 o 
   6  10   8      131.31      137.83     26.79 o 
   7  10   8     1666.52     1706.98     65.52 o 
   8  10   8     2702.04     2908.94    129.30 o 
   9  10   8      935.78      720.74     74.07 o 
  10  10   8        4.82       -3.41     26.36 o 
  11  10   8       45.51       28.36     26.56 o 
  12  10   8      279.07      318.13     60.24 o 
  -5  11   8      641.43      737.96     61.58 o 
  -4  11   8      334.63      304.73     44.18 o 
  -3  11   8        1.17        2.47     19.45 o 
  -2  11   8      125.41      133.41     29.34 o 
  -1  11   8      775.78      693.99     86.55 o 
   0  11   8     1818.24     1788.94     72.65 o 
   1  11   8     1643.05     1668.96     67.45 o 
   2  11   8      912.51      885.64     49.85 o 
   3  11   8        5.13        7.96     11.69 o 
   4  11   8      418.13      401.18     29.17 o 
   5  11   8     1110.71     1172.67     43.09 o 
   6  11   8     2555.91     2455.77     88.45 o 
   7  11   8     3481.94     3564.37     96.84 o 
   8  11   8      892.57      931.12     78.48 o 
   9  11   8        8.42       42.60     32.47 o 
  10  11   8      164.14      145.03     46.51 o 
  11  11   8      495.50      500.84     66.95 o 
  -4  12   8       23.96        8.02     21.31 o 
  -3  12   8      290.60      325.35     45.28 o 
  -2  12   8      762.77      740.17     57.80 o 
  -1  12   8     1610.56     1502.31    122.08 o 
   0  12   8     1626.64     1576.57     71.56 o 
   1  12   8      185.02      116.48     28.83 o 
   2  12   8      351.90      293.24     35.38 o 
   3  12   8      865.27      899.04     50.99 o 
   4  12   8      803.36      951.14     53.12 o 
   5  12   8     1111.19     1023.09     52.61 o 
   6  12   8      616.04      584.19    123.08 o 
   7  12   8       28.92       10.94     17.15 o 
   9  12   8      567.22      607.76     48.54 o 
  10  12   8      632.28      735.72     54.61 o 
  11  12   8      552.09      573.22    130.35 o 
  -2  13   8      430.89      462.55     73.92 o 
  -1  13   8      247.52      208.37     38.13 o 
   0  13   8      122.81      101.56     27.68 o 
   1  13   8      185.92      195.57     34.40 o 
   2  13   8     1165.38     1234.46     64.49 o 
   3  13   8     1204.23     1239.33     86.55 o 
   4  13   8      523.55      530.51     66.95 o 
   5  13   8       59.60       53.91     14.77 o 
   6  13   8       31.04       29.99     13.86 o 
   7  13   8      368.32      327.07     34.93 o 
   8  13   8      930.33      993.27     46.50 o 
   9  13   8      279.04      300.82     39.34 o 
  10  13   8      225.82      201.38     34.73 o 
   0  14   8      200.06      165.82     36.29 o 
   1  14   8      538.16      592.78     54.97 o 
   2  14   8      727.91      695.35     56.08 o 
   3  14   8      209.11      279.04     60.44 o 
   4  14   8        1.27       18.64     26.76 o 
   5  14   8       51.01       67.75     33.18 o 
   6  14   8      251.26      218.20     52.02 o 
   7  14   8      514.32      497.05     36.94 o 
   8  14   8      460.70      503.04     52.40 o 
   9  14   8      228.10      247.36     37.99 o 
   4  15   8      123.15       82.49     39.89 o 
   5  15   8      509.90      638.06     81.09 o 
   6  15   8      886.80      956.58     95.42 o 
  -7  -8   9     1083.52     1096.33     68.80 o 
  -6  -8   9     1168.25     1096.29     66.79 o 
  -5  -8   9     1156.62     1241.89     67.82 o 
  -4  -8   9      400.42      417.65     62.54 o 
  -3  -8   9       31.55       43.20     24.46 o 
  -2  -8   9      218.43      224.71     48.11 o 
  -9  -7   9      230.27      207.79     41.32 o 
  -8  -7   9     1293.37     1230.66     79.33 o 
  -7  -7   9     2230.32     2453.80     92.76 o 
  -6  -7   9      756.63      861.64     58.39 o 
  -5  -7   9      380.41      360.82     40.95 o 
  -4  -7   9        2.70        5.97     16.96 o 
  -3  -7   9      595.89      628.23     68.96 o 
  -2  -7   9     1008.98     1150.33     82.89 o 
  -1  -7   9     1331.61     1206.65     86.80 o 
   0  -7   9      954.64      993.57     78.08 o 
   1  -7   9      172.24      141.92     37.18 o 
   2  -7   9       96.91       46.11     42.90 o 
 -10  -6   9      705.26      770.22     61.75 o 
  -9  -6   9     1133.59     1161.21     70.85 o 
  -8  -6   9      790.67      770.21     57.41 o 
  -7  -6   9      727.83      757.33     54.31 o 
  -6  -6   9       47.84       20.91     19.39 o 
  -5  -6   9      182.06      144.80     27.64 o 
  -4  -6   9     1887.49     1903.08    177.05 o 
  -3  -6   9     1881.07     1976.40     74.45 o 
  -2  -6   9     1366.21     1451.61     91.41 o 
  -1  -6   9      922.22     1003.79     75.47 o 
   0  -6   9       85.54       79.94     21.14 o 
   1  -6   9       53.61       80.65     30.97 o 
   2  -6   9      995.16      876.50     86.60 o 
   3  -6   9     1828.30     1872.27    122.18 o 
   4  -6   9     1144.78     1079.56    103.34 o 
 -10  -5   9     1374.67     1337.55     73.63 o 
  -9  -5   9      662.85      761.49     58.16 o 
  -8  -5   9      389.69      335.90     73.67 o 
  -7  -5   9       13.10       -2.81     17.77 o 
  -6  -5   9      401.86      380.02     38.91 o 
  -5  -5   9     1564.31     1569.98    103.14 o 
  -4  -5   9     2900.63     2916.08    134.16 o 
  -3  -5   9     2471.92     2354.40     80.58 o 
  -2  -5   9     1187.50     1145.71     79.68 o 
  -1  -5   9      256.89      229.82     40.89 o 
   0  -5   9      315.80      338.98     34.21 o 
   1  -5   9     1802.52     1734.20     67.72 o 
   2  -5   9     2655.79     2635.90     85.51 o 
   3  -5   9     2551.64     2939.81    144.43 o 
   4  -5   9      828.95      852.55     88.50 o 
   5  -5   9       84.41       98.52     47.81 o 
 -11  -4   9      633.83      740.21     60.35 o 
 -10  -4   9      463.93      417.74     89.70 o 
  -9  -4   9       32.03       32.84     30.67 o 
  -8  -4   9      623.55      654.94     65.85 o 
  -7  -4   9     2404.28     2509.40     85.74 o 
  -6  -4   9     1619.48     1649.61     87.35 o 
  -5  -4   9     1916.28     1797.63     67.77 o 
  -4  -4   9     1558.91     1705.38     64.68 o 
  -3  -4   9      145.00      114.96     23.74 o 
  -2  -4   9        5.00       -6.78     10.07 o 
  -1  -4   9      881.55      789.69     83.54 o 
   0  -4   9     5121.79     4949.07    109.81 o 
   1  -4   9     2539.06     2553.65     79.80 o 
   2  -4   9      485.36      484.07     64.35 o 
   3  -4   9      501.24      385.64     38.72 o 
   4  -4   9      149.23      173.20     50.92 o 
   5  -4   9     1544.94     1331.74    104.24 o 
   6  -4   9     1092.48     1052.40    104.74 o 
 -11  -3   9      159.52      146.45     35.93 o 
 -10  -3   9        2.65       -0.39     22.56 o 
  -9  -3   9      359.37      373.65     43.43 o 
  -8  -3   9     1620.02     1710.94    101.08 o 
  -7  -3   9     2112.70     2152.32     77.96 o 
  -6  -3   9     3135.20     3113.09     89.25 o 
  -5  -3   9      102.92      101.87     23.77 o 
  -4  -3   9       44.81       64.55     29.92 o 
  -3  -3   9      486.59      543.05     29.39 o 
  -2  -3   9     5243.14     5196.86     84.11 o 
  -1  -3   9    10570.73    10408.27    159.10 o 
   0  -3   9     5383.23     5624.98    114.65 o 
   1  -3   9      341.20      378.96     67.35 o 
   2  -3   9      213.19      215.31     28.01 o 
   3  -3   9     1328.84     1308.85     57.99 o 
   4  -3   9     1961.76     2018.89     74.72 o 
   5  -3   9     1305.75     1360.71    100.03 o 
   6  -3   9      777.93      747.21     86.20 o 
   7  -3   9      164.52      168.18     53.82 o 
 -11  -2   9      374.74      399.14     47.29 o 
 -10  -2   9      585.96      724.66     55.42 o 
  -9  -2   9     1226.47     1307.16     64.87 o 
  -8  -2   9     2340.85     2399.85     83.08 o 
  -7  -2   9     1761.25     1790.65     69.09 o 
  -6  -2   9      393.73      380.05     35.46 o 
  -5  -2   9       57.87       38.52     20.05 o 
  -4  -2   9     1860.75     2026.99     51.56 o 
  -3  -2   9     3070.34     3119.39     62.59 o 
  -2  -2   9     1746.31     1789.22     46.59 o 
  -1  -2   9     1416.44     1365.59     56.13 o 
   0  -2   9       76.43       69.16     18.20 o 
   1  -2   9      335.50      322.83     31.00 o 
   2  -2   9     2454.29     2398.43     74.51 o 
   3  -2   9     2391.06     2375.50    159.86 o 
   4  -2   9     1717.06     1747.06    147.59 o 
   5  -2   9      562.60      519.93     42.51 o 
   6  -2   9       65.53       44.10     33.18 o 
   7  -2   9      521.08      576.22     77.38 o 
   8  -2   9     1050.97     1066.53    101.73 o 
 -11  -1   9     1105.57     1036.26     99.13 o 
 -10  -1   9     1771.21     1839.74    117.12 o 
  -9  -1   9      849.05      820.96     71.56 o 
  -8  -1   9      308.36      283.07     34.29 o 
  -7  -1   9       85.38       66.68     30.42 o 
  -6  -1   9     1509.36     1533.56     84.04 o 
  -5  -1   9     4224.83     4305.18     75.38 o 
  -4  -1   9     3894.34     3906.73     87.39 o 
  -3  -1   9     2393.38     2303.67     52.14 o 
  -2  -1   9      866.97      862.90     32.05 o 
  -1  -1   9        8.69       13.44      9.09 o 
   0  -1   9      967.54     1022.00     45.88 o 
   1  -1   9      828.35      671.57     40.35 o 
   2  -1   9     2519.63     2564.52     98.17 o 
   3  -1   9     1183.41     1259.51     53.57 o 
   4  -1   9      221.89      214.61     28.09 o 
   5  -1   9      438.20      409.04     54.88 o 
   6  -1   9     2306.76     2413.39     81.71 o 
   7  -1   9      839.50      887.73     86.00 o 
   8  -1   9     1785.24     1887.61    120.88 o 
   9  -1   9      313.75      218.90     56.13 o 
 -11   0   9     1183.96     1359.50    110.55 o 
 -10   0   9      604.88      644.77     79.68 o 
  -9   0   9      453.66      479.13     42.88 o 
  -8   0   9        4.87       10.48     16.31 o 
  -7   0   9     2767.24     3004.05     99.13 o 
  -6   0   9     3197.21     3194.19     66.23 o 
  -5   0   9     4679.41     4737.21     78.69 o 
  -4   0   9     2184.69     2204.10     51.88 o 
  -3   0   9      196.70      269.69     20.75 o 
  -2   0   9      782.26      761.66     29.31 o 
  -1   0   9     3813.61     3788.33     61.48 o 
   0   0   9     4538.12     4363.54    212.59 o 
   1   0   9     2450.89     2310.89     68.10 o 
   2   0   9     1530.73     1417.04     64.95 o 
   3   0   9        2.74        0.01      9.97 o 
   4   0   9      812.84      835.79     62.04 o 
   5   0   9     2239.51     2201.67     73.52 o 
   6   0   9     2038.62     2191.58     76.36 o 
   7   0   9     1673.31     1785.27     72.25 o 
   8   0   9        9.16       18.54     31.87 o 
   9   0   9        7.44       -7.32     29.87 o 
 -11   1   9       53.69       41.29     40.69 o 
 -10   1   9       81.55       43.50     39.99 o 
  -9   1   9     1769.62     1640.54    106.64 o 
  -8   1   9     3619.73     3839.90     98.60 o 
  -7   1   9     3499.30     3577.57     73.49 o 
  -6   1   9     1135.20     1102.35     40.12 o 
  -5   1   9      153.60      170.79     19.21 o 
  -4   1   9      517.63      498.04     26.84 o 
  -3   1   9     3478.01     3582.42     63.23 o 
  -2   1   9     5696.99     5438.79     87.31 o 
  -1   1   9     8085.11     8222.27     92.73 o 
   0   1   9     4456.80     4438.35     91.99 o 
   1   1   9       77.55       86.39     17.82 o 
   2   1   9      972.26      890.77     42.85 o 
   3   1   9      919.29      963.83     45.86 o 
   4   1   9     5910.75     5800.16    200.51 o 
   5   1   9     3625.48     3567.04     92.43 o 
   6   1   9     1235.95     1192.72    136.66 o 
   7   1   9        1.94       -8.63     12.51 o 
   8   1   9      131.45      175.84     29.75 o 
   9   1   9      914.48      913.60    146.73 o 
  10   1   9      757.94      922.40     94.62 o 
 -11   2   9       72.82      101.23     51.22 o 
 -10   2   9      586.43      597.06     78.08 o 
  -9   2   9      951.68     1067.74     93.01 o 
  -8   2   9      571.47      565.06     74.02 o 
  -7   2   9      343.09      340.05     27.10 o 
  -6   2   9      117.21       93.12     16.33 o 
  -5   2   9     1386.29     1282.93     40.96 o 
  -4   2   9     1830.23     1812.11     46.17 o 
  -3   2   9     4769.14     4843.82    177.10 o 
  -2   2   9     6213.23     6183.31     81.55 o 
  -1   2   9     1655.34     1628.22     37.74 o 
   0   2   9       94.53      101.35     18.99 o 
   1   2   9     3864.23     3559.09    100.03 o 
   2   2   9     1898.49     1851.03     68.11 o 
   3   2   9     4573.97     4492.49     99.43 o 
   4   2   9     2291.70     2162.84     68.27 o 
   5   2   9      356.14      329.79     32.08 o 
   6   2   9        0.48       13.80     11.97 o 
   7   2   9     1434.75     1432.13     61.49 o 
   8   2   9     2957.80     2893.03     90.15 o 
   9   2   9     1045.00     1098.30    140.07 o 
  10   2   9      916.82      811.36     77.83 o 
 -11   3   9      717.27      635.95     83.99 o 
 -10   3   9      806.97      769.26     83.79 o 
  -9   3   9      416.93      465.73     42.77 o 
  -8   3   9      369.71      363.63     37.18 o 
  -7   3   9       23.52       18.16     18.94 o 
  -6   3   9     2642.96     2672.68     60.70 o 
  -5   3   9     4111.48     4097.04     73.11 o 
  -4   3   9     2649.85     2606.49     56.07 o 
  -3   3   9      970.20      960.55     33.22 o 
  -2   3   9      273.66      293.39     30.16 o 
  -1   3   9      578.32      556.76     33.34 o 
   0   3   9     3785.74     3557.72     78.98 o 
   1   3   9     6580.36     6229.10    108.51 o 
   2   3   9     2724.63     2643.17     70.06 o 
   3   3   9      110.38      116.39     20.25 o 
   4   3   9       38.95       26.93     21.95 o 
   5   3   9      859.38      855.54     44.54 o 
   6   3   9     1541.21     1611.32     61.75 o 
   7   3   9     1236.46     1198.20     94.82 o 
   8   3   9     1703.71     1660.76     67.48 o 
   9   3   9      682.97      700.01     92.41 o 
  10   3   9       36.63       19.73     18.85 o 
  11   3   9      211.69      293.76     46.91 o 
 -10   4   9      107.43       87.10     60.39 o 
  -9   4   9        0.06       -1.91     27.26 o 
  -8   4   9      167.51      137.45     27.56 o 
  -7   4   9      492.42      515.75     62.74 o 
  -6   4   9     3402.25     3450.66     91.32 o 
  -5   4   9     3482.74     3486.69     67.36 o 
  -4   4   9     1163.50     1190.38     38.64 o 
  -3   4   9       19.99       27.50     11.31 o 
  -2   4   9      989.00      993.76     34.52 o 
  -1   4   9     1081.81     1076.38     33.54 o 
   0   4   9     4711.91     4693.74     65.30 o 
   1   4   9     2380.16     2413.70     65.08 o 
   2   4   9      826.05      794.54     39.00 o 
   3   4   9       26.99       18.61     14.23 o 
   4   4   9      360.93      337.93     29.87 o 
   5   4   9     3598.09     3703.43     90.30 o 
   6   4   9     2511.06     2602.67     77.09 o 
   7   4   9     1603.16     1509.78     97.92 o 
   8   4   9     1384.15     1297.30     97.27 o 
   9   4   9        1.27        6.08     15.88 o 
  10   4   9      605.59      588.95     47.57 o 
  11   4   9      863.12      977.49    101.73 o 
 -10   5   9       52.20       38.50     22.40 o 
  -9   5   9     1242.13     1168.03    172.29 o 
  -8   5   9     2219.84     2137.12     81.53 o 
  -7   5   9     1985.66     1976.92     75.33 o 
  -6   5   9     3818.00     3829.78    100.64 o 
  -5   5   9      892.40      857.96     46.65 o 
  -4   5   9       18.48       15.35     10.82 o 
  -3   5   9     2800.21     2812.27     57.24 o 
  -2   5   9     4305.83     4263.54     80.74 o 
  -1   5   9     4985.53     5201.59     79.64 o 
   0   5   9      752.48      780.38     28.88 o 
   1   5   9       28.84       35.51     10.41 o 
   2   5   9       86.36      107.21     19.68 o 
   3   5   9     1781.07     1690.34     99.53 o 
   4   5   9     3681.62     3707.98     86.71 o 
   5   5   9     4304.02     4453.80     98.08 o 
   6   5   9      811.79      805.12     46.51 o 
   7   5   9       10.46       30.76     13.43 o 
   8   5   9      556.90      520.04     40.68 o 
   9   5   9      732.93      745.84     86.55 o 
  10   5   9      759.93      792.92     93.06 o 
  11   5   9      894.02      938.84     75.27 o 
  -9   6   9     1146.04     1208.40     77.43 o 
  -8   6   9      706.54      698.69     53.51 o 
  -7   6   9      347.22      345.93     39.21 o 
  -6   6   9      305.05      316.45     35.89 o 
  -5   6   9      372.13      313.24     34.18 o 
  -4   6   9     1242.43     1332.34     57.28 o 
  -3   6   9     3810.12     3958.37     94.33 o 
  -2   6   9     1913.00     1942.34     56.37 o 
  -1   6   9      194.75      167.20     17.45 o 
   0   6   9      322.02      338.41     21.74 o 
   1   6   9     2191.99     2201.77     47.15 o 
   2   6   9     4013.75     4038.03     86.55 o 
   3   6   9     2925.40     2943.86     75.10 o 
   4   6   9      982.87      995.58     45.46 o 
   5   6   9      424.65      435.59     34.45 o 
   6   6   9      239.10      250.17     46.51 o 
   7   6   9     1523.94     1540.43     60.46 o 
   8   6   9     2228.13     2226.55    111.40 o 
   9   6   9      674.92      716.91     47.58 o 
  10   6   9      393.12      377.21     39.76 o 
  11   6   9      137.10      165.58     43.80 o 
  12   6   9       58.23       22.25     31.17 o 
  -9   7   9      220.46      215.46     36.87 o 
  -8   7   9        3.03       -2.43     16.72 o 
  -7   7   9      238.62      192.24     33.16 o 
  -6   7   9      715.68      705.34     83.59 o 
  -5   7   9     2321.33     2282.57     96.52 o 
  -4   7   9       82.19       53.84     17.22 o 
  -3   7   9      203.68      261.69     31.26 o 
  -2   7   9      187.82      130.68     25.76 o 
  -1   7   9      333.42      318.50     22.81 o 
   0   7   9      546.66      529.66     27.28 o 
   1   7   9     2573.35     2513.62     97.64 o 
   2   7   9     3666.33     3604.99     63.56 o 
   3   7   9      279.35      275.59     27.67 o 
   4   7   9      269.96      278.30     28.38 o 
   5   7   9      431.71      399.06     33.24 o 
   6   7   9     1369.70     1435.41     72.37 o 
   7   7   9     1781.68     1756.73     64.81 o 
   8   7   9     1633.70     1818.01    115.66 o 
   9   7   9      151.95      146.87     26.56 o 
  10   7   9       50.26       47.71     26.66 o 
  11   7   9      434.79      414.95     62.04 o 
  12   7   9      614.00      610.69     74.87 o 
  -8   8   9      208.49      140.40     69.31 o 
  -7   8   9      784.52      763.90     57.99 o 
  -6   8   9     1210.21     1091.18     60.49 o 
  -5   8   9      422.63      411.07     41.82 o 
  -4   8   9        8.50       28.73     16.02 o 
  -3   8   9        4.09       17.00     13.73 o 
  -2   8   9      841.24      818.88     50.77 o 
  -1   8   9     1436.54     1550.08     61.34 o 
   0   8   9     2202.24     2266.49     52.61 o 
   1   8   9     2968.41     2944.82     79.83 o 
   2   8   9       17.08       23.50     11.98 o 
   3   8   9      712.05      724.44     31.09 o 
   4   8   9      656.78      725.98     41.27 o 
   5   8   9      389.40      426.43     34.37 o 
   6   8   9      164.75      206.63     27.83 o 
   7   8   9      293.78      261.56     31.91 o 
   8   8   9       74.15       62.23     20.28 o 
   9   8   9      265.76      243.52     32.78 o 
  10   8   9      815.43      765.05     75.27 o 
  11   8   9     1092.83     1400.10     98.02 o 
  12   8   9     1060.43     1339.16     99.13 o 
  -7   9   9      326.24      185.32     35.18 o 
  -6   9   9      600.22      678.06     87.15 o 
  -5   9   9      131.70       86.11     23.85 o 
  -4   9   9      371.48      313.47     50.67 o 
  -3   9   9      819.49      824.02     53.43 o 
  -2   9   9     1706.06     1748.35    150.19 o 
  -1   9   9     1821.99     1895.81     70.62 o 
   0   9   9      804.65      853.98    103.79 o 
   1   9   9        0.50       -8.41      9.75 o 
   2   9   9      650.87      648.08     31.62 o 
   3   9   9     1610.41     1686.30     47.38 o 
   4   9   9     1242.80     1196.07     50.28 o 
   5   9   9     1932.91     1898.18     65.70 o 
   6   9   9     1026.72     1127.63     52.61 o 
   7   9   9      651.73      661.72     44.29 o 
   8   9   9      216.09      205.58     31.77 o 
   9   9   9     1672.84     1549.94     97.82 o 
  10   9   9     1283.06     1188.91     88.00 o 
  11   9   9      593.54      533.92     69.96 o 
  12   9   9      180.95      154.55     46.51 o 
  -6  10   9       30.92      -16.45     16.87 o 
  -5  10   9      332.09      290.94     40.70 o 
  -4  10   9     1472.60     1347.86     69.31 o 
  -3  10   9     1087.24     1211.81     64.19 o 
  -2  10   9      435.59      492.56    103.19 o 
  -1  10   9       76.61       41.63     19.01 o 
   0  10   9      158.61      146.54     26.58 o 
   1  10   9     1402.38     1201.08     56.87 o 
   2  10   9     3079.64     3207.24     92.35 o 
   3  10   9     3957.37     4106.73     87.26 o 
   4  10   9     1021.62      967.93     39.22 o 
   5  10   9      315.64      334.32     33.06 o 
   6  10   9      790.20      829.78     53.12 o 
   7  10   9     3942.74     4283.82    153.35 o 
   8  10   9     2780.18     2756.59    127.49 o 
   9  10   9     1132.55     1211.16     89.50 o 
  10  10   9      444.95      474.08     67.45 o 
  11  10   9       42.33       12.63     22.45 o 
  -5  11   9      818.84      762.16    110.10 o 
  -4  11   9      796.64      842.01     63.17 o 
  -3  11   9       89.13       60.98     53.67 o 
  -2  11   9      139.90      130.05     28.83 o 
  -1  11   9      790.22      818.50     54.32 o 
   0  11   9     1395.19     1459.52     66.02 o 
   1  11   9     1969.60     2069.25     75.42 o 
   2  11   9     1562.63     1556.24     86.70 o 
   3  11   9       72.81       93.96     17.47 o 
   4  11   9       24.04       23.30     14.36 o 
   5  11   9      713.95      753.58     37.78 o 
   6  11   9     3594.68     3591.86    126.19 o 
   7  11   9     3882.15     3703.45    144.73 o 
   8  11   9      712.95      867.38     77.68 o 
   9  11   9      399.18      319.63     56.53 o 
  10  11   9        0.40       -8.12     29.57 o 
  11  11   9      290.09      190.43     55.23 o 
  -4  12   9        7.35      -21.74     21.58 o 
  -3  12   9       35.09      -23.41     17.99 o 
  -2  12   9      509.52      511.24     50.57 o 
  -1  12   9     1031.12     1028.72     64.03 o 
   0  12   9     1266.04     1249.32    181.31 o 
   1  12   9      451.44      523.56     46.06 o 
   2  12   9      141.71      166.39     29.94 o 
   3  12   9      765.38      764.76     49.76 o 
   4  12   9     1751.33     1810.07     55.28 o 
   5  12   9     1410.74     1427.52     50.00 o 
   6  12   9     1174.76     1331.04     86.60 o 
   7  12   9      343.09      284.35     52.72 o 
   8  12   9      152.47      171.09     44.30 o 
   9  12   9      380.84      319.33     59.03 o 
  10  12   9      551.13      670.13     80.68 o 
  -2  13   9      479.21      486.83     83.64 o 
  -1  13   9      961.30      903.84     94.06 o 
   0  13   9      447.95      356.86     87.95 o 
   1  13   9       13.44       25.21     20.56 o 
   2  13   9      906.71      871.62     57.33 o 
   3  13   9     1305.34     1439.98    128.29 o 
   4  13   9     1232.57     1266.21    124.53 o 
   5  13   9      915.72      807.04     75.77 o 
   6  13   9      172.52      156.06     42.80 o 
   8  13   9      533.72      425.67     42.53 o 
   9  13   9     1073.50     1215.28     82.84 o 
  10  13   9      802.69      893.69     61.48 o 
   0  14   9       65.29       59.71     27.36 o 
   1  14   9      327.13      277.94     51.72 o 
   2  14   9      746.03      821.48     80.38 o 
   3  14   9      597.83      539.73     49.51 o 
   4  14   9      249.47      213.19     52.82 o 
   5  14   9        3.16       -0.40     23.45 o 
   6  14   9      292.09      223.11     51.32 o 
   7  14   9      424.30      426.86     43.25 o 
   8  14   9      527.98      616.83     97.07 o 
   4  15   9       11.93        6.41     30.47 o 
   5  15   9       99.58      113.16     41.80 o 
  -7  -7  10      835.62      764.82     58.43 o 
  -6  -7  10      873.79     1076.16     95.22 o 
  -5  -7  10      762.45      788.00     80.88 o 
  -4  -7  10      102.42       90.71     34.38 o 
  -3  -7  10        2.16       -5.11     24.46 o 
  -2  -7  10      454.85      554.77     67.55 o 
  -1  -7  10     1044.68     1115.35     87.50 o 
  -9  -6  10      611.08      596.25     75.42 o 
  -8  -6  10     1421.55     1435.44    230.38 o 
  -7  -6  10     1723.27     1954.04    127.29 o 
  -6  -6  10      690.34      792.71     66.55 o 
  -5  -6  10       44.70        6.92     22.55 o 
  -4  -6  10      231.21      208.28     48.41 o 
  -3  -6  10     1099.82     1058.62     84.39 o 
  -2  -6  10     1079.13     1018.02     80.58 o 
  -1  -6  10      609.05      573.81     66.75 o 
   0  -6  10      291.68      290.06     51.12 o 
   1  -6  10        9.44        0.79     15.77 o 
   2  -6  10      106.98       93.41     38.09 o 
  -9  -5  10     1209.75     1351.79     73.01 o 
  -8  -5  10      510.78      524.12     50.16 o 
  -7  -5  10      103.75      111.95     62.29 o 
  -6  -5  10        2.09        5.41     14.79 o 
  -5  -5  10     1049.57      968.15     57.43 o 
  -4  -5  10     2317.64     2420.52    122.78 o 
  -3  -5  10     2525.74     2545.81    124.28 o 
  -2  -5  10     1037.94      973.02     80.18 o 
  -1  -5  10        6.12       15.29     13.28 o 
   0  -5  10       36.81       23.98     14.32 o 
   1  -5  10     1085.13     1080.52     56.37 o 
   2  -5  10     1845.91     2096.58     79.63 o 
   3  -5  10     2510.88     2487.38    132.20 o 
   4  -5  10      710.69      780.58     85.09 o 
 -10  -4  10     1130.18     1092.52     70.40 o 
  -9  -4  10      300.13      350.54     44.00 o 
  -8  -4  10        4.99        9.32     19.82 o 
  -7  -4  10      327.22      395.59     42.84 o 
  -6  -4  10     2104.77     2023.36     77.93 o 
  -5  -4  10     2070.54     2165.75     78.08 o 
  -4  -4  10     1238.31     1204.75     84.29 o 
  -3  -4  10      454.56      477.09     58.83 o 
  -2  -4  10      499.09      457.50     37.91 o 
  -1  -4  10     2214.61     2257.28    127.94 o 
   0  -4  10     2142.84     2053.82    100.53 o 
   1  -4  10     1970.85     1950.68     72.57 o 
   2  -4  10     2186.01     2139.31     78.36 o 
   3  -4  10      407.37      421.95     40.53 o 
   4  -4  10        1.72      -17.74     19.64 o 
   5  -4  10      571.62      556.37     75.57 o 
 -10  -3  10       67.72       27.71     25.90 o 
  -9  -3  10      199.42      207.68     36.12 o 
  -8  -3  10     1030.88     1065.89     61.23 o 
  -7  -3  10     2203.06     2156.20    102.83 o 
  -6  -3  10     2348.47     2528.85     96.97 o 
  -5  -3  10      506.05      524.71     67.65 o 
  -4  -3  10      420.31      368.62     35.95 o 
  -3  -3  10      414.07      297.98     48.31 o 
  -2  -3  10      784.76      782.13     44.87 o 
  -1  -3  10     1921.44     2008.41    192.89 o 
   0  -3  10     1342.97     1307.35     57.12 o 
   1  -3  10     1586.80     1612.43     64.66 o 
   2  -3  10       47.74       46.47     17.71 o 
   3  -3  10      300.91      280.09     46.61 o 
   4  -3  10      776.72      717.47     85.60 o 
   5  -3  10     1195.82     1186.11     93.71 o 
   6  -3  10      928.21      969.81     95.12 o 
 -11  -2  10        0.85      -12.93     25.19 o 
 -10  -2  10      328.60      366.60     85.09 o 
  -9  -2  10      893.30      951.74    175.90 o 
  -8  -2  10     1308.89     1438.15     67.14 o 
  -7  -2  10     1640.47     1658.51    107.55 o 
  -6  -2  10     1398.92     1386.65     61.35 o 
  -5  -2  10      509.50      449.35     53.82 o 
  -4  -2  10     1993.48     2228.16     74.12 o 
  -3  -2  10      555.26      552.79     49.86 o 
  -2  -2  10     4370.13     4398.61    100.14 o 
  -1  -2  10     2790.16     2757.80    119.42 o 
   0  -2  10      147.48      139.37     22.61 o 
   1  -2  10      111.23       63.75     17.48 o 
   2  -2  10     1037.39     1033.89    152.45 o 
   3  -2  10     1609.78     1526.57     63.54 o 
   4  -2  10     1116.42     1082.14     55.58 o 
   5  -2  10      205.13      193.18     29.72 o 
   6  -2  10      122.46      118.07     39.99 o 
   7  -2  10       47.06       13.93     22.95 o 
 -11  -1  10      842.99      988.76    100.43 o 
 -10  -1  10     1422.77     1562.70     73.75 o 
  -9  -1  10     1150.36     1261.72     65.51 o 
  -8  -1  10      968.25     1006.62     83.49 o 
  -7  -1  10       93.48       75.91     23.24 o 
  -6  -1  10      126.08      103.86     31.27 o 
  -5  -1  10     2778.50     2885.71    114.76 o 
  -4  -1  10     1343.67     1409.82     44.29 o 
  -3  -1  10     4417.73     4619.48     78.29 o 
  -2  -1  10     1105.50     1153.46     69.46 o 
  -1  -1  10       74.54       94.76     27.26 o 
   0  -1  10       83.24       89.93     20.18 o 
   1  -1  10      398.25      398.37     34.46 o 
   2  -1  10     2229.81     2192.80     72.70 o 
   3  -1  10     1618.20     1598.39     63.25 o 
   4  -1  10      836.76      681.35    102.58 o 
   5  -1  10      143.05      167.01     27.67 o 
   6  -1  10      142.29      136.31     26.85 o 
   7  -1  10     1190.63      967.01     93.41 o 
   8  -1  10     1034.26     1172.48    106.74 o 
 -11   0  10      825.25      833.00     95.22 o 
 -10   0  10      445.87      513.87     74.87 o 
  -9   0  10      262.92      235.45     46.61 o 
  -8   0  10       37.57       67.91     53.62 o 
  -7   0  10      361.48      382.95     37.87 o 
  -6   0  10     2999.28     3167.50     87.43 o 
  -5   0  10     4145.44     4184.12     77.07 o 
  -4   0  10     1217.84     1226.09     64.45 o 
  -3   0  10      500.54      579.01     29.98 o 
  -2   0  10       38.52       30.54     16.56 o 
  -1   0  10      877.14      833.22     43.40 o 
   0   0  10     3268.22     3180.55     85.04 o 
   1   0  10     3400.20     3411.82     87.35 o 
   2   0  10     1544.97     1527.52     59.34 o 
   3   0  10      264.76      276.31     30.68 o 
   4   0  10       99.35       60.92     17.49 o 
   5   0  10      782.12      829.51     49.06 o 
   6   0  10     1831.83     1779.55     72.16 o 
   7   0  10      938.05      982.72     58.08 o 
   8   0  10      396.36      618.71     82.09 o 
   9   0  10      205.78      204.87     57.03 o 
 -11   1  10      180.47      200.16     61.04 o 
 -10   1  10       12.36        0.10     34.88 o 
  -9   1  10       56.35       40.49     36.28 o 
  -8   1  10      325.06      417.73     44.95 o 
  -7   1  10     2635.22     2678.53     81.57 o 
  -6   1  10     2339.04     2418.01     59.70 o 
  -5   1  10      900.92      875.34     36.54 o 
  -4   1  10        7.62       -2.41     10.87 o 
  -3   1  10      132.55      128.12     17.58 o 
  -2   1  10     1313.86     1335.04     52.76 o 
  -1   1  10     4956.20     4715.52     99.49 o 
   0   1  10     3698.85     3444.66    115.41 o 
   1   1  10     1242.91     1296.26     53.37 o 
   2   1  10       32.98       24.23     12.85 o 
   3   1  10     1300.38     1259.29     54.13 o 
   4   1  10     2011.83     2079.63     98.02 o 
   5   1  10     3248.73     3363.78    116.72 o 
   6   1  10     1271.59     1319.60    109.70 o 
   7   1  10      213.04      291.89     36.42 o 
   8   1  10        2.17        5.05     15.75 o 
   9   1  10      587.42      620.22     83.49 o 
 -10   2  10      250.28      196.65     55.13 o 
  -9   2  10      766.75      829.39     84.79 o 
  -8   2  10      724.43      873.39     81.69 o 
  -7   2  10      117.51      141.85     20.34 o 
  -6   2  10       22.73       -0.40     12.87 o 
  -5   2  10       55.65       46.03     15.69 o 
  -4   2  10      419.31      404.43     25.85 o 
  -3   2  10       49.67       49.28     13.63 o 
  -2   2  10     1733.54     1699.79     43.00 o 
  -1   2  10     2964.00     2828.02     74.84 o 
   0   2  10       26.89       29.22     13.91 o 
   1   2  10      803.61      741.08     41.18 o 
   2   2  10     3568.17     3389.28    106.19 o 
   3   2  10     4014.73     3961.04     94.68 o 
   4   2  10     2876.52     2799.98    111.91 o 
   5   2  10     3842.57     3669.55    129.30 o 
   6   2  10       96.55      107.90     35.93 o 
   7   2  10      718.81      634.75     47.14 o 
   8   2  10      901.64      972.77    102.53 o 
   9   2  10      972.52      998.92     60.01 o 
  10   2  10     1449.70     1351.18    107.65 o 
 -10   3  10      967.91     1116.65     99.13 o 
  -9   3  10     1153.26     1354.49     96.22 o 
  -8   3  10     1227.69     1186.59     59.30 o 
  -7   3  10      220.41      212.49     29.63 o 
  -6   3  10      438.82      429.01     30.32 o 
  -5   3  10     1380.30     1387.06     44.91 o 
  -4   3  10     2530.15     2471.77     64.77 o 
  -3   3  10     2041.11     1994.50     58.98 o 
  -2   3  10     1964.92     1999.49     46.63 o 
  -1   3  10      180.95      169.51     23.20 o 
   0   3  10     3412.80     3379.47     81.76 o 
   1   3  10     4331.21     4083.58     93.76 o 
   2   3  10     4525.82     4233.80     94.84 o 
   3   3  10     2279.34     2260.60     69.83 o 
   4   3  10      478.83      518.59     81.44 o 
   5   3  10      135.82      168.87     30.82 o 
   6   3  10      754.49      742.94     95.37 o 
   7   3  10     4111.30     3935.59    104.77 o 
   8   3  10     2271.79     2201.48    120.07 o 
   9   3  10     1082.32     1155.29    115.16 o 
  10   3  10      340.94      352.13     43.41 o 
 -10   4  10      288.32      341.98     64.65 o 
  -9   4  10      158.19      114.81     26.96 o 
  -8   4  10       22.99       24.03     15.75 o 
  -7   4  10      612.81      603.15     44.13 o 
  -6   4  10     3231.18     3182.03    105.34 o 
  -5   4  10     2270.58     2237.05     55.74 o 
  -4   4  10     1612.96     1647.32     46.70 o 
  -3   4  10      146.33      150.71     18.13 o 
  -2   4  10      391.64      411.67     24.28 o 
  -1   4  10     2603.09     2713.84    100.43 o 
   0   4  10     4527.08     4563.45     94.44 o 
   1   4  10     3839.62     3605.31     84.72 o 
   2   4  10     1399.44     1252.77     57.53 o 
   3   4  10      482.18      520.74     39.69 o 
   4   4  10     3576.41     3308.07     85.53 o 
   5   4  10     2385.51     2246.52     72.53 o 
   6   4  10     3261.68     3125.50    112.86 o 
   7   4  10     1650.36     1548.78     64.80 o 
   8   4  10      121.77      146.59     28.26 o 
   9   4  10       93.60       94.71     24.25 o 
  10   4  10      123.41      104.48     28.25 o 
  11   4  10      767.24      808.40     94.37 o 
  -9   5  10      225.52      173.98     32.61 o 
  -8   5  10      802.07      794.05     54.56 o 
  -7   5  10     2188.04     2210.73     80.23 o 
  -6   5  10     2334.09     2245.29     76.99 o 
  -5   5  10      306.06      293.67     43.55 o 
  -4   5  10        1.10        6.31     11.09 o 
  -3   5  10      594.91      574.39     29.93 o 
  -2   5  10     3695.89     3675.62     66.68 o 
  -1   5  10     6318.67     6449.61    103.87 o 
   0   5  10     1496.84     1397.88    113.11 o 
   1   5  10     1259.99     1175.80     66.05 o 
   2   5  10      116.48      136.40     22.10 o 
   3   5  10     1363.74     1304.51     52.88 o 
   4   5  10     5228.10     4856.12    104.57 o 
   5   5  10     5249.95     5227.37    112.08 o 
   6   5  10     1432.50     1403.82     58.70 o 
   7   5  10      336.79      268.76     32.59 o 
   8   5  10      143.81      143.50     41.44 o 
   9   5  10      746.09      689.57    124.99 o 
  10   5  10     1368.76     1407.51     67.99 o 
  11   5  10     1056.20     1101.43     66.34 o 
  -9   6  10      992.37     1025.92     66.10 o 
  -8   6  10     1186.77     1153.68     64.59 o 
  -7   6  10      451.63      362.09     47.61 o 
  -6   6  10       99.53       68.71     21.02 o 
  -5   6  10      794.58      739.18     47.55 o 
  -4   6  10     2861.78     2916.49     85.47 o 
  -3   6  10     3111.46     3063.95     63.44 o 
  -2   6  10     3436.79     3463.36     66.27 o 
  -1   6  10     1365.33     1408.91     41.72 o 
   0   6  10       25.51        8.98     13.19 o 
   1   6  10     1276.90     1373.21     52.24 o 
   2   6  10     1383.25     1379.70     68.76 o 
   3   6  10     1505.88     1617.69     58.52 o 
   4   6  10     3837.80     3850.79     92.91 o 
   5   6  10     2829.81     2676.03     78.84 o 
   6   6  10       40.09       26.32     15.44 o 
   7   6  10      384.54      386.77     36.63 o 
   8   6  10     1062.79     1121.98     66.45 o 
   9   6  10      487.14      434.89     41.52 o 
  10   6  10      616.18      600.37     48.54 o 
  11   6  10      308.88      240.67     43.50 o 
  -8   7  10      192.57      206.67     36.60 o 
  -7   7  10        9.27       16.46     17.64 o 
  -6   7  10      548.66      589.75     48.09 o 
  -5   7  10     3959.36     4139.12    223.81 o 
  -4   7  10     2194.95     2082.77     73.35 o 
  -3   7  10     3120.39     3359.78     92.40 o 
  -2   7  10      612.27      587.95     53.11 o 
  -1   7  10       58.15       32.63     13.62 o 
   0   7  10     3126.48     3336.92     97.97 o 
   1   7  10     3607.57     3450.82     83.23 o 
   2   7  10     4152.89     4268.70    128.54 o 
   3   7  10     1348.01     1426.38    109.50 o 
   4   7  10      746.14      775.65     43.00 o 
   5   7  10      269.21      275.24     41.95 o 
   6   7  10     1393.34     1394.94     97.37 o 
   7   7  10     2115.65     2165.86     74.72 o 
   8   7  10     1071.50     1128.38     90.71 o 
   9   7  10      836.03      836.76     53.19 o 
  10   7  10      225.33      177.62     31.91 o 
  11   7  10       23.90       33.98     28.36 o 
  -8   8  10      100.60       66.31     27.90 o 
  -7   8  10      448.42      408.41     46.71 o 
  -6   8  10      863.66      729.66    147.69 o 
  -5   8  10      670.45      807.72     54.94 o 
  -4   8  10      971.94     1019.91     55.49 o 
  -3   8  10       40.44       41.47     40.34 o 
  -2   8  10      187.19      169.28     28.27 o 
  -1   8  10      739.00      793.34     61.24 o 
   0   8  10     1947.39     2054.58     52.26 o 
   1   8  10     2036.53     2048.59     51.51 o 
   2   8  10     1647.64     1533.81     70.81 o 
   3   8  10        4.03        1.41     12.86 o 
   4   8  10      125.34       86.82     20.37 o 
   5   8  10     1167.53     1134.76     87.60 o 
   6   8  10     4190.04     4270.23    266.21 o 
   7   8  10     1430.89     1488.88     62.93 o 
   8   8  10      286.45      306.02     35.54 o 
   9   8  10        8.95        5.73     16.04 o 
  10   8  10      138.24      130.40     40.69 o 
  11   8  10     1078.26     1243.74     95.12 o 
  -7   9  10      812.56      894.62     65.81 o 
  -6   9  10      674.14      658.53     82.34 o 
  -5   9  10      270.39      258.34     65.30 o 
  -4   9  10        5.53        6.53     21.10 o 
  -3   9  10      113.61      110.03     24.37 o 
  -2   9  10     1441.07     1386.13     62.74 o 
  -1   9  10     1706.98     1771.27    137.11 o 
   0   9  10     1096.20     1098.66     53.51 o 
   1   9  10       43.97       18.96     12.77 o 
   2   9  10      648.87      637.35     40.83 o 
   3   9  10     2067.08     1957.92     66.05 o 
   4   9  10     2339.60     2424.25    100.58 o 
   5   9  10     3771.69     3553.68     92.65 o 
   6   9  10     1252.09     1482.37     61.73 o 
   7   9  10      236.37      285.15     34.96 o 
   8   9  10        9.43       12.23     18.71 o 
   9   9  10      740.69      752.32     73.97 o 
  10   9  10     1244.13     1307.88     94.32 o 
  11   9  10     1099.61     1283.93     98.93 o 
  -6  10  10       63.31       79.72     26.49 o 
  -5  10  10       66.23       48.50     21.63 o 
  -4  10  10      760.23      763.36     82.89 o 
  -3  10  10     1169.50     1239.45     89.96 o 
  -2  10  10     1251.75     1289.56     67.30 o 
  -1  10  10      616.94      644.62     47.41 o 
   0  10  10        6.39        6.62     17.54 o 
   1  10  10      355.61      412.54     38.42 o 
   2  10  10      414.48      460.79     30.03 o 
   3  10  10     1000.79     1176.84     52.64 o 
   4  10  10     1210.85     1159.54     67.25 o 
   5  10  10      300.51      289.19     42.05 o 
   6  10  10       13.96      -11.59     22.50 o 
   7  10  10      330.40      341.66     68.31 o 
   8  10  10     1042.10     1237.32     90.11 o 
   9  10  10     1038.86     1110.43     92.51 o 
  10  10  10     1026.74     1051.20     92.41 o 
  11  10  10      256.80      230.43     56.03 o 
  -5  11  10      585.44      527.26     55.27 o 
  -4  11  10      911.08     1042.15    118.07 o 
  -3  11  10      524.33      577.33     52.61 o 
  -2  11  10      127.76      102.01     27.71 o 
  -1  11  10       89.71      124.55     27.62 o 
   0  11  10     1005.53     1023.21     56.45 o 
   1  11  10     1971.39     2153.09     78.48 o 
   2  11  10     1604.99     1680.88     67.89 o 
   3  11  10     1182.39     1171.40     53.20 o 
   4  11  10      285.97      277.62     32.16 o 
   5  11  10      218.13      245.79     59.19 o 
   6  11  10     1505.37     1575.02    115.51 o 
   7  11  10      817.69      890.03     77.08 o 
   8  11  10      794.96      736.78     74.87 o 
   9  11  10      890.18      959.99     88.90 o 
  10  11  10       17.61      -12.93     28.57 o 
  11  11  10       27.20       17.84     37.49 o 
  -3  12  10        5.68       -2.82     26.36 o 
  -2  12  10      290.51      261.95     41.10 o 
  -1  12  10     1004.10     1005.72     64.30 o 
   0  12  10     1323.05     1243.32     65.45 o 
   1  12  10      433.85      393.79     83.99 o 
   2  12  10       42.80       78.13     23.35 o 
   3  12  10       49.83       20.01     23.40 o 
   4  12  10      591.84      703.97     46.73 o 
   5  12  10      871.98      928.54     52.67 o 
   6  12  10     1758.65     1927.80    105.04 o 
   7  12  10      730.85      648.38     71.16 o 
   8  12  10      161.38       85.19     36.38 o 
   9  12  10        0.14        6.21     34.18 o 
  10  12  10      102.17      124.48     49.31 o 
  -2  13  10      598.00      663.43     58.99 o 
  -1  13  10      970.09     1011.68     67.02 o 
   0  13  10      765.18      670.03     55.92 o 
   1  13  10       53.11       34.43     20.57 o 
   2  13  10      219.31      170.78     32.07 o 
   3  13  10      710.71      788.29     52.95 o 
   4  13  10      990.18     1115.04     83.59 o 
   5  13  10      976.57     1231.01     83.29 o 
   6  13  10      632.50      701.10     71.16 o 
   7  13  10       59.76       53.42     35.68 o 
   8  13  10      139.36      126.09     43.90 o 
   9  13  10      473.42      534.02     72.57 o 
   0  14  10       22.76        9.99     22.55 o 
   1  14  10      293.27      311.26     44.26 o 
   2  14  10      799.89      825.36     60.59 o 
   3  14  10     1110.93     1184.39     65.48 o 
   7  14  10      237.66      193.14     39.09 o 
   8  14  10      599.92      699.54     52.82 o 
  -7  -6  11      856.08     1061.32     97.22 o 
  -6  -6  11      817.50      799.32     84.99 o 
  -5  -6  11      220.15      179.71     46.00 o 
  -4  -6  11        3.72        8.32     24.76 o 
  -3  -6  11      657.02      650.99     74.37 o 
  -2  -6  11     1230.56     1331.04     98.32 o 
  -1  -6  11      968.25      941.15     86.40 o 
   0  -6  11      423.89      441.21     64.65 o 
  -8  -5  11      973.67     1035.58     68.00 o 
  -7  -5  11      649.35      489.52     73.77 o 
  -6  -5  11      297.36      216.79     49.71 o 
  -5  -5  11       24.12       15.84     24.56 o 
  -4  -5  11     1045.10     1038.17     87.60 o 
  -3  -5  11     2420.30     2344.05    124.08 o 
  -2  -5  11     1568.44     1775.55    108.45 o 
  -1  -5  11      237.22      296.78     52.62 o 
   0  -5  11        0.33        0.84     17.34 o 
   1  -5  11      283.77      233.13     34.50 o 
   2  -5  11     1124.55     1146.03     61.80 o 
  -9  -4  11     1058.17     1124.24     71.13 o 
  -8  -4  11      209.67      207.80     41.39 o 
  -7  -4  11        8.89      -32.96     40.89 o 
  -6  -4  11      150.24      126.79     42.30 o 
  -5  -4  11      917.96      911.48     82.29 o 
  -4  -4  11     1978.62     2180.98    117.27 o 
  -3  -4  11     1462.36     1231.31     88.40 o 
  -2  -4  11      314.83      283.55     51.42 o 
  -1  -4  11      175.08      212.71     30.61 o 
   0  -4  11      690.01      629.63     46.70 o 
   1  -4  11     1384.31     1337.03     63.39 o 
   2  -4  11     2034.46     1881.72     75.71 o 
   3  -4  11     1040.49      842.48     55.70 o 
   4  -4  11       31.24       39.29     32.57 o 
 -10  -3  11      407.24      424.06     51.40 o 
  -9  -3  11        8.19       11.13     25.91 o 
  -8  -3  11      320.51      367.58     88.60 o 
  -7  -3  11     1651.06     1670.61     75.67 o 
  -6  -3  11     3128.51     3166.43    143.43 o 
  -5  -3  11     1389.94     1773.05    107.75 o 
  -4  -3  11      278.96      221.10     45.50 o 
  -3  -3  11       64.07      -14.53     17.14 o 
  -2  -3  11     1591.54     1495.21     62.46 o 
  -1  -3  11     1682.70     1657.67     66.48 o 
   0  -3  11     2778.00     2905.69    130.55 o 
   1  -3  11     2368.23     2391.22     82.03 o 
   2  -3  11      326.99      362.92     38.58 o 
   3  -3  11        0.04       -2.21     13.36 o 
   4  -3  11      589.54      682.34     75.37 o 
   5  -3  11      675.69      566.49     76.27 o 
 -10  -2  11       23.37        7.59     24.79 o 
  -9  -2  11      270.26      281.69     40.58 o 
  -8  -2  11      864.80      896.82     59.30 o 
  -7  -2  11     1468.43     1588.43     71.39 o 
  -6  -2  11      921.04     1011.85     55.10 o 
  -5  -2  11       20.01       23.25     26.56 o 
  -4  -2  11      892.32      973.62     80.18 o 
  -3  -2  11     1349.91     1412.98     59.22 o 
  -2  -2  11     2496.41     2460.74     94.72 o 
  -1  -2  11     1738.09     1834.91     67.91 o 
   0  -2  11     2318.41     2538.12    150.04 o 
   1  -2  11      156.06      101.47     23.95 o 
   2  -2  11      590.06      519.77     42.38 o 
   3  -2  11     2478.64     2305.44     81.46 o 
   4  -2  11     1897.42     2002.00    119.47 o 
   5  -2  11      815.91      803.46     54.40 o 
   6  -2  11      384.06      479.19     73.37 o 
 -10  -1  11      975.02     1173.66     68.58 o 
  -9  -1  11     1129.77     1264.03     79.13 o 
  -8  -1  11      771.19      779.93     55.25 o 
  -7  -1  11      223.17      156.18     29.94 o 
  -6  -1  11        2.37      -16.81     28.31 o 
  -5  -1  11     1143.74     1225.64     57.10 o 
  -4  -1  11     3147.85     3215.75     87.22 o 
  -3  -1  11     4249.30     4183.62    100.63 o 
  -2  -1  11      980.81      967.13     49.32 o 
  -1  -1  11     1169.41     1124.67     52.17 o 
   0  -1  11      222.49      161.41     37.34 o 
   1  -1  11      803.85      786.90     46.45 o 
   2  -1  11     2066.45     2110.50     75.72 o 
   3  -1  11     1563.93     1526.97     64.85 o 
   4  -1  11      921.80      903.75     69.56 o 
   5  -1  11      158.56      108.10     25.52 o 
   6  -1  11       98.22       75.98     21.31 o 
   7  -1  11      340.04      149.24     45.40 o 
 -10   0  11      732.23      646.78     84.39 o 
  -9   0  11      707.45      726.48     83.99 o 
  -8   0  11       28.14       60.38     23.95 o 
  -7   0  11       47.19       32.36     40.44 o 
  -6   0  11     1289.40     1291.75     59.21 o 
  -5   0  11     2900.34     2996.96    128.68 o 
  -4   0  11     2491.34     2478.88     75.89 o 
  -3   0  11     1348.50     1391.48     87.35 o 
  -2   0  11      817.00      909.42     48.25 o 
  -1   0  11      730.17      740.29     43.31 o 
   0   0  11      392.66      443.82     36.49 o 
   1   0  11      860.55      857.82     46.28 o 
   2   0  11     1769.74     1700.52     65.77 o 
   3   0  11      444.38      473.50     39.83 o 
   4   0  11      136.46      101.90     33.38 o 
   5   0  11       52.10       51.74     24.21 o 
   6   0  11     1177.07     1105.09     60.63 o 
   7   0  11     1423.66     1560.81     74.02 o 
   8   0  11      969.98      986.75    100.53 o 
 -10   1  11       78.61       75.77     46.00 o 
  -9   1  11        0.04       43.30     35.18 o 
  -8   1  11      194.01      212.89     34.15 o 
  -7   1  11     2900.40     2913.49     88.21 o 
  -6   1  11     2540.45     2627.43     86.12 o 
  -5   1  11     2606.22     2586.42     62.74 o 
  -4   1  11     1107.10     1036.52     61.59 o 
  -3   1  11       86.21       66.82     20.95 o 
  -2   1  11      877.11      848.28     76.52 o 
  -1   1  11     1987.49     1994.36     67.62 o 
   0   1  11     3905.40     3886.27     94.97 o 
   1   1  11     2354.36     2202.37     71.47 o 
   2   1  11      329.96      314.45     32.21 o 
   3   1  11       56.36       57.85     17.12 o 
   4   1  11     1071.44     1121.62     54.94 o 
   5   1  11     1801.56     1798.59     71.01 o 
   6   1  11     2311.91     2320.44     83.44 o 
   7   1  11     1514.94     1386.96     68.09 o 
   8   1  11       31.80       34.57     20.18 o 
   9   1  11        1.83       -6.41     32.98 o 
 -10   2  11       77.07      111.76     49.31 o 
  -9   2  11      200.06      211.58     55.73 o 
  -8   2  11     2030.34     2222.57    121.48 o 
  -7   2  11     2848.76     3006.62     71.27 o 
  -6   2  11     1043.47     1045.28     48.95 o 
  -5   2  11        1.98      -16.26     10.84 o 
  -4   2  11      170.57      211.16     21.95 o 
  -3   2  11      782.80      729.57     47.61 o 
  -2   2  11     2435.34     2365.29     71.83 o 
  -1   2  11     2192.06     2115.82     68.64 o 
   0   2  11     1368.78     1371.34     56.16 o 
   1   2  11        2.13       -3.36     10.31 o 
   2   2  11      181.42      167.98     24.85 o 
   3   2  11     2177.87     2172.47    175.55 o 
   4   2  11     4408.78     4386.14    139.62 o 
   5   2  11     2757.02     2672.32     85.93 o 
   6   2  11     1840.89     1858.85    110.80 o 
   7   2  11       10.69       22.37     29.12 o 
   8   2  11       81.36       59.92     22.79 o 
   9   2  11      964.24      964.85     63.32 o 
 -10   3  11      777.30      911.88     90.81 o 
  -9   3  11     1204.17     1084.58     87.00 o 
  -8   3  11     1847.76     1940.91    171.89 o 
  -7   3  11      397.43      353.12     46.91 o 
  -6   3  11       48.07       39.76     15.40 o 
  -5   3  11      640.76      720.51     35.44 o 
  -4   3  11     1249.34     1276.28     42.83 o 
  -3   3  11      737.33      760.02     42.38 o 
  -2   3  11     1110.42     1146.32     70.41 o 
  -1   3  11      186.04      180.88     25.86 o 
   0   3  11      785.68      748.09     42.76 o 
   1   3  11     4173.87     4002.26    138.02 o 
   2   3  11     2107.66     2141.49     99.83 o 
   3   3  11     2651.41     2638.93     78.58 o 
   4   3  11     1557.51     1521.21     61.17 o 
   5   3  11      315.64      287.41     33.81 o 
   6   3  11       33.70       14.92     21.85 o 
   7   3  11      811.37      869.14     55.67 o 
   8   3  11     1406.61     1559.15    122.43 o 
   9   3  11      739.01      879.17     90.66 o 
  10   3  11      559.34      626.84     88.80 o 
  -9   4  11      397.80      348.19     61.54 o 
  -8   4  11      435.64      475.79     43.43 o 
  -7   4  11       69.64       43.03     17.84 o 
  -6   4  11      215.29      188.50     27.90 o 
  -5   4  11      650.70      711.77     35.22 o 
  -4   4  11      908.84      971.61     38.13 o 
  -3   4  11      537.65      553.97     37.52 o 
  -2   4  11        0.91        5.24     12.93 o 
  -1   4  11     1065.72     1027.07     47.66 o 
   0   4  11     4211.18     4106.66     94.07 o 
   1   4  11     5771.99     5447.90    111.31 o 
   2   4  11     2059.06     1894.04     64.97 o 
   3   4  11      776.99      733.87     44.21 o 
   4   4  11       28.33       20.27     14.20 o 
   5   4  11     1057.63     1017.56     51.56 o 
   6   4  11     2312.15     2248.15    137.46 o 
   7   4  11     1449.97     1432.45     81.94 o 
   8   4  11      816.92      837.58     55.21 o 
   9   4  11      262.09      278.17     38.15 o 
  10   4  11        0.42      -15.98     18.90 o 
  -9   5  11       30.43       39.08     19.00 o 
  -8   5  11      367.45      318.45     49.46 o 
  -7   5  11      979.13      936.09     55.06 o 
  -6   5  11      550.14      506.95     41.47 o 
  -5   5  11      511.47      528.04     40.19 o 
  -4   5  11      388.46      407.58     30.42 o 
  -3   5  11      188.61      214.34     23.05 o 
  -2   5  11     1241.32     1286.31     52.09 o 
  -1   5  11     1955.32     2017.54    180.51 o 
   0   5  11     3007.59     3008.44    102.99 o 
   1   5  11     1555.86     1438.79     55.61 o 
   2   5  11        2.33        2.02     13.64 o 
   3   5  11      142.57      103.45     22.76 o 
   4   5  11     1138.36     1060.14     51.79 o 
   5   5  11     2358.34     2395.17    118.42 o 
   6   5  11     2511.41     2514.23     90.56 o 
   7   5  11      643.34      652.88     46.70 o 
   8   5  11       31.49       22.10     17.18 o 
   9   5  11        8.59       -6.08     16.59 o 
  10   5  11      581.21      643.69     60.99 o 
  -8   6  11      853.27      853.47    114.36 o 
  -7   6  11      806.72      924.86    102.43 o 
  -6   6  11        4.63       -5.23     12.82 o 
  -5   6  11       81.80       32.58     15.91 o 
  -4   6  11      459.69      503.79     47.31 o 
  -3   6  11     2422.58     2483.83     80.12 o 
  -2   6  11     3992.26     4191.13     94.34 o 
  -1   6  11     4527.71     4491.82    107.60 o 
   0   6  11      548.06      540.50     37.02 o 
   1   6  11       65.64       73.35     41.34 o 
   2   6  11       84.24       88.12     31.87 o 
   3   6  11       49.19       44.16     17.66 o 
   4   6  11     1262.73     1236.41     56.25 o 
   5   6  11     1590.10     1596.94     64.64 o 
   6   6  11      498.26      403.24     52.42 o 
   7   6  11        8.73        8.19     14.44 o 
   8   6  11      432.42      440.17     42.21 o 
   9   6  11     1080.49     1240.04     64.71 o 
  10   6  11     1265.34     1277.14     67.90 o 
  11   6  11      600.20      565.18     52.44 o 
  -8   7  11      544.73      598.99     53.85 o 
  -7   7  11      137.11      113.57     27.93 o 
  -6   7  11      392.40      434.59     43.20 o 
  -5   7  11      725.44      815.79     52.35 o 
  -4   7  11     1041.44     1103.59     55.05 o 
  -3   7  11     3186.12     3378.89    128.79 o 
  -2   7  11     1763.50     1665.15     48.69 o 
  -1   7  11      298.30      321.64     53.32 o 
   0   7  11      437.53      423.26     34.17 o 
   1   7  11     3465.26     3593.31     89.02 o 
   2   7  11     2986.01     3018.83     82.70 o 
   3   7  11     1842.94     1842.55     65.24 o 
   4   7  11     2654.25     2688.86     97.27 o 
   5   7  11       20.28       27.28     17.75 o 
   6   7  11      510.97      515.77     41.60 o 
   7   7  11     1150.19     1209.09     96.47 o 
   8   7  11     1465.42     1438.18     68.86 o 
   9   7  11      425.12      373.34     42.13 o 
  10   7  11      173.91      105.99     27.12 o 
  11   7  11       11.56       -9.92     27.86 o 
  -7   8  11      247.01      239.70     56.58 o 
  -6   8  11      925.08      976.13    105.29 o 
  -5   8  11     1775.67     1635.86     72.35 o 
  -4   8  11      928.07      964.79    103.04 o 
  -3   8  11      106.03      112.06     23.84 o 
  -2   8  11       57.55       34.61     18.39 o 
  -1   8  11      698.16      718.74     42.24 o 
   0   8  11     2586.40     2738.14    164.98 o 
   1   8  11     2810.73     3034.54     93.06 o 
   2   8  11     1680.36     1713.07     63.22 o 
   3   8  11     1732.32     1623.62     62.32 o 
   4   8  11        0.80        0.82     13.66 o 
   5   8  11     4063.22     4106.38    174.10 o 
   6   8  11     2401.27     2408.02     80.90 o 
   7   8  11     1651.95     1603.55     68.06 o 
   8   8  11     1114.48     1092.54     58.11 o 
   9   8  11      235.23      201.17     33.56 o 
  10   8  11       15.38       19.52     18.50 o 
  11   8  11      455.00      407.33     66.75 o 
  -6   9  11      727.23      651.94     55.31 o 
  -5   9  11      200.35      143.45     62.04 o 
  -4   9  11        3.09       -6.79     24.81 o 
  -3   9  11      159.40      142.86     27.80 o 
  -2   9  11     1835.78     1925.55     79.23 o 
  -1   9  11     1704.53     1732.96    126.04 o 
   0   9  11     1935.05     2061.00    108.65 o 
   1   9  11     1541.31     1652.38     61.55 o 
   2   9  11      203.49      209.22     28.55 o 
   3   9  11      357.56      312.06     32.12 o 
   4   9  11     2377.37     2505.71    121.58 o 
   5   9  11     5441.50     5440.14    120.22 o 
   6   9  11     1404.88     1463.68    147.19 o 
   7   9  11      368.24      415.09     89.20 o 
   8   9  11       87.43       47.57     43.30 o 
   9   9  11       74.41       79.70     33.38 o 
  10   9  11      576.67      525.60     69.36 o 
  11   9  11      866.23      842.72     87.80 o 
  -5  10  11       28.46       16.31     19.26 o 
  -4  10  11      148.58      135.77     32.37 o 
  -3  10  11      835.68      991.14     70.76 o 
  -2  10  11     1435.01     1531.34     70.18 o 
  -1  10  11     1275.41     1347.88     63.84 o 
   0  10  11       16.32       27.10     18.91 o 
   1  10  11      913.84      832.50     74.57 o 
   2  10  11     2470.51     2327.14    116.62 o 
   3  10  11     2420.32     2391.71     77.24 o 
   4  10  11     1391.27     1434.08     60.58 o 
   5  10  11      738.45      810.16     49.90 o 
   6  10  11       18.64        8.67     18.79 o 
   7  10  11      213.27      266.31     36.24 o 
   8  10  11      171.61      178.94     33.54 o 
   9  10  11      815.75      791.11     81.09 o 
  10  10  11      760.72      692.88     80.28 o 
  -4  11  11      682.45      706.37     60.31 o 
  -3  11  11      919.21      988.77     99.48 o 
  -2  11  11      445.66      482.23     76.78 o 
  -1  11  11       11.56       17.76     17.26 o 
   0  11  11      349.76      308.85     37.14 o 
   1  11  11      715.96      692.98     72.77 o 
   2  11  11      937.08      947.86     79.68 o 
   3  11  11     1410.27     1434.49     61.66 o 
   4  11  11      521.19      559.25     42.95 o 
   5  11  11        9.51       -1.79     17.56 o 
   6  11  11      304.33      330.55     37.43 o 
   7  11  11      744.23      968.83     77.63 o 
   8  11  11     2203.26     1864.76    111.25 o 
   9  11  11      681.67      715.83     80.68 o 
  10  11  11      222.47      234.03     59.44 o 
  -3  12  11       87.39       84.68     40.14 o 
  -2  12  11       45.27        3.73     21.33 o 
  -1  12  11      526.32      499.87     49.93 o 
   0  12  11      892.83      815.18     56.66 o 
   1  12  11      792.69      809.55     80.58 o 
   2  12  11      819.60      751.72     75.47 o 
   3  12  11      247.69      264.20     52.72 o 
   4  12  11        9.59       27.38     20.40 o 
   5  12  11      431.62      497.78     43.35 o 
   6  12  11     1133.96     1172.82     60.49 o 
   7  12  11      997.85     1004.69     86.10 o 
   8  12  11      333.38      361.83     61.44 o 
   9  12  11       84.13       71.06     40.39 o 
  -1  13  11      827.36      797.33     61.76 o 
   0  13  11      750.11      686.58     56.85 o 
   1  13  11      351.67      352.52     68.31 o 
   2  13  11       25.05       36.68     31.57 o 
   3  13  11       49.44       91.41     36.38 o 
   4  13  11      818.18      921.10     82.39 o 
   5  13  11     1118.88     1334.37     64.58 o 
   6  13  11      772.51      860.36     78.68 o 
   7  13  11      428.39      414.15     62.04 o 
   8  13  11       21.05       -9.92     33.38 o 
   1  14  11       33.79       34.88     32.07 o 
   2  14  11      535.96      600.07     74.07 o 
   3  14  11     1135.55     1163.86     92.11 o 
   4  14  11      886.00      806.84     80.48 o 
   6  14  11       60.20      111.15     42.10 o 
   7  14  11       68.10       44.50     39.09 o 
  -7  -5  12      892.07      819.17     92.71 o 
  -6  -5  12      564.42      591.45     76.57 o 
  -5  -5  12        4.22        0.30     26.36 o 
  -4  -5  12      342.95      343.78     61.04 o 
  -3  -5  12     1210.58     1266.39     95.52 o 
  -2  -5  12      706.77      606.68     74.17 o 
  -1  -5  12      293.77      225.92     53.32 o 
   0  -5  12       92.46       95.82     36.68 o 
   1  -5  12       59.14       80.06     23.33 o 
  -8  -4  12      549.70      604.28     79.88 o 
  -7  -4  12      194.55      209.18     57.33 o 
  -6  -4  12        2.14      -18.14     30.17 o 
  -5  -4  12      191.87      165.18     46.00 o 
  -4  -4  12     1443.11     1695.97    108.35 o 
  -3  -4  12     1375.65     1495.91    100.53 o 
  -2  -4  12      156.04      212.79     49.61 o 
  -1  -4  12        0.63       -8.32     20.65 o 
   0  -4  12      295.93      288.50     36.35 o 
   1  -4  12      679.76      608.21     49.43 o 
   2  -4  12     1162.24     1133.74     98.57 o 
  -9  -3  12      169.75       70.36     45.60 o 
  -8  -3  12        5.68       -2.71     34.28 o 
  -7  -3  12      379.06      449.23     68.46 o 
  -6  -3  12      875.84      938.74     88.20 o 
  -5  -3  12      719.37      760.74     79.88 o 
  -4  -3  12     1016.21     1085.28     85.80 o 
  -3  -3  12      322.26      350.10     56.93 o 
  -2  -3  12        3.52       32.17     28.06 o 
  -1  -3  12      618.39      626.95     84.29 o 
   0  -3  12     1813.27     1669.25     70.96 o 
   1  -3  12     1443.40     1433.95     66.65 o 
   2  -3  12     1171.56     1193.73     62.50 o 
   3  -3  12      201.69      157.55     29.37 o 
   4  -3  12        2.37       10.40     15.85 o 
  -9  -2  12       73.27       74.41     32.12 o 
  -8  -2  12      619.28      578.22     74.07 o 
  -7  -2  12     1914.84     1830.58    114.96 o 
  -6  -2  12     1133.40     1225.50     93.61 o 
  -5  -2  12      298.14      341.18     58.53 o 
  -4  -2  12        1.28       21.65     30.27 o 
  -3  -2  12      817.08      733.87     72.97 o 
  -2  -2  12     2257.41     2306.55     79.37 o 
  -1  -2  12     2067.72     2003.73    131.30 o 
   0  -2  12     2126.15     2038.83    114.21 o 
   1  -2  12     1759.84     1720.41     71.79 o 
   2  -2  12       36.85       22.28     15.62 o 
   3  -2  12      400.73      365.44     40.07 o 
   4  -2  12      689.88      701.79    105.59 o 
   5  -2  12      820.41      859.21     58.42 o 
  -9  -1  12      259.96      192.75     37.58 o 
  -8  -1  12      450.99      520.34     49.25 o 
  -7  -1  12      341.53      353.31     60.54 o 
  -6  -1  12        7.88      -12.53     26.56 o 
  -5  -1  12      118.62       92.71     35.78 o 
  -4  -1  12     1436.23     1542.12     97.62 o 
  -3  -1  12     2700.94     2834.33    166.93 o 
  -2  -1  12     2903.65     2815.81    185.42 o 
  -1  -1  12     2584.14     2565.59     82.95 o 
   0  -1  12     1205.98     1232.96     59.01 o 
   1  -1  12      140.71      100.62     29.52 o 
   2  -1  12     1221.57     1266.93    108.75 o 
   3  -1  12     2723.62     2590.42     88.64 o 
   4  -1  12     1989.23     1918.45     78.15 o 
   5  -1  12      197.01      219.74     41.34 o 
   6  -1  12       24.44       28.96     18.95 o 
  -9   0  12      280.78      276.06     41.28 o 
  -8   0  12       92.09       92.34     29.10 o 
  -7   0  12        2.44       11.59     19.66 o 
  -6   0  12      250.33      301.49     54.02 o 
  -5   0  12     1100.25     1130.08     82.79 o 
  -4   0  12     1401.76     1540.33     63.17 o 
  -3   0  12     3313.26     3437.86    102.68 o 
  -2   0  12      243.34      201.26     29.01 o 
  -1   0  12      355.79      371.91     36.07 o 
   0   0  12     1494.12     1532.21     63.73 o 
   1   0  12     2906.33     2901.81     88.66 o 
   2   0  12     2269.15     2213.35    139.42 o 
   3   0  12     1584.86     1492.46     66.03 o 
   4   0  12      300.18      243.94     33.37 o 
   5   0  12       12.84        3.03     14.28 o 
   6   0  12      434.26      402.44     43.56 o 
   7   0  12      884.75      950.61     63.72 o 
  -9   1  12      167.07      171.79     52.42 o 
  -8   1  12      209.55      243.35     37.05 o 
  -7   1  12      721.26      770.78     52.77 o 
  -6   1  12     1991.64     2215.46    109.55 o 
  -5   1  12     2846.26     2897.65     85.29 o 
  -4   1  12     1628.86     1828.22     67.96 o 
  -3   1  12       85.93       97.25     21.46 o 
  -2   1  12      197.14      209.23     29.24 o 
  -1   1  12     1185.79     1100.98    107.29 o 
   0   1  12     2590.33     2462.97     78.77 o 
   1   1  12     1327.11     1366.47     59.50 o 
   2   1  12      596.64      550.22     76.73 o 
   3   1  12       37.00        8.18     13.37 o 
   4   1  12      120.56      110.76     23.32 o 
   5   1  12     1663.89     1653.05     71.07 o 
   6   1  12     1954.72     1705.93     75.02 o 
   7   1  12     1095.17     1062.36     65.95 o 
   8   1  12      599.82      621.21     55.43 o 
  -9   2  12      202.24      229.82     59.34 o 
  -8   2  12      956.95      946.46     86.40 o 
  -7   2  12     1993.75     2212.81     79.03 o 
  -6   2  12     2201.74     2154.49     66.00 o 
  -5   2  12      495.94      482.79     54.98 o 
  -4   2  12       79.79       60.54     17.25 o 
  -3   2  12      732.47      680.65     43.94 o 
  -2   2  12     2957.06     2931.79     83.56 o 
  -1   2  12     2813.40     2875.02     83.70 o 
   0   2  12     2435.11     2432.07     77.78 o 
   1   2  12      506.24      462.21     38.76 o 
   2   2  12      449.97      441.67     43.80 o 
   3   2  12     1691.82     1560.29     64.70 o 
   4   2  12     1662.63     1632.88     67.98 o 
   5   2  12     2924.64     2756.79     91.42 o 
   6   2  12      761.49      655.10     53.77 o 
   7   2  12      108.01      104.95     26.83 o 
   8   2  12        2.70       12.38     19.30 o 
  -9   3  12     1502.26     1669.21    107.85 o 
  -8   3  12     3658.30     3739.53    159.86 o 
  -7   3  12     1200.07     1196.56     60.94 o 
  -6   3  12        8.15       -6.71     12.64 o 
  -5   3  12      319.04      322.36     34.18 o 
  -4   3  12     1755.23     1749.64     64.79 o 
  -3   3  12     2134.61     2219.13     91.76 o 
  -2   3  12     2064.41     2046.80     69.66 o 
  -1   3  12     1159.61     1215.86     75.82 o 
   0   3  12        0.94       11.77     13.44 o 
   1   3  12     1774.94     1780.83     66.42 o 
   2   3  12     4607.04     4728.68    209.48 o 
   3   3  12     4261.62     4150.48    149.94 o 
   4   3  12     2203.51     2270.49     78.54 o 
   5   3  12     1565.08     1518.89     76.78 o 
   6   3  12        7.23        3.37     15.52 o 
   7   3  12      389.96      432.49     44.66 o 
   8   3  12      741.71      666.27     84.29 o 
   9   3  12      843.26      936.09     64.57 o 
  -9   4  12      458.09      397.31     66.15 o 
  -8   4  12       48.12       38.77     19.65 o 
  -7   4  12      404.50      380.69     86.45 o 
  -6   4  12     1260.83     1246.07     57.77 o 
  -5   4  12     1681.27     1657.54    136.16 o 
  -4   4  12     1200.16     1208.81     54.59 o 
  -3   4  12      764.86      842.00     45.28 o 
  -2   4  12      349.07      345.93     33.22 o 
  -1   4  12       40.13        8.28     12.65 o 
   0   4  12     1848.92     1896.08     66.61 o 
   1   4  12     3382.32     3371.31     90.79 o 
   2   4  12     2385.25     2313.82     75.63 o 
   3   4  12     2028.96     1914.78     70.25 o 
   4   4  12      290.08      267.66     33.16 o 
   5   4  12      148.27       86.77     34.08 o 
   6   4  12      482.82      435.97     41.88 o 
   7   4  12      993.64      945.36     59.14 o 
   8   4  12     1334.85     1440.26     71.03 o 
   9   4  12      744.59      695.15     56.30 o 
  -8   5  12        6.20        7.61     17.75 o 
  -7   5  12      325.75      330.01     38.40 o 
  -6   5  12     1287.31     1375.60     62.63 o 
  -5   5  12     1544.02     1643.11     65.80 o 
  -4   5  12      403.17      403.28     39.34 o 
  -3   5  12        8.75       11.73     15.65 o 
  -2   5  12     1021.79      948.95     47.92 o 
  -1   5  12     3101.48     3066.02     84.45 o 
   0   5  12     3208.65     3104.37     85.69 o 
   1   5  12     1731.86     1911.05     66.79 o 
   2   5  12     1675.59     1648.79     90.51 o 
   3   5  12     1506.48     1503.31     62.06 o 
   4   5  12      472.06      424.33     38.46 o 
   5   5  12     1244.84     1304.57     72.67 o 
   6   5  12     1643.47     1621.67     80.08 o 
   7   5  12      664.37      694.91     50.91 o 
   8   5  12      303.12      254.74     79.43 o 
   9   5  12       18.48        4.77     23.55 o 
  10   5  12      171.32      179.27     36.83 o 
  -8   6  12      598.58      658.91     53.59 o 
  -7   6  12      874.66      898.00     58.83 o 
  -6   6  12      465.74      500.12     85.75 o 
  -5   6  12      277.62      305.66     35.82 o 
  -4   6  12        0.84       -6.31     14.93 o 
  -3   6  12      508.41      509.18     50.42 o 
  -2   6  12     2117.87     2265.86     72.45 o 
  -1   6  12     2236.62     2114.63     69.59 o 
   0   6  12      837.92      869.13     46.15 o 
   1   6  12      245.14      222.67     28.93 o 
   2   6  12       62.21       61.79     19.87 o 
   3   6  12       10.43       10.72     14.37 o 
   4   6  12     2159.48     2208.02     77.04 o 
   5   6  12     2775.93     2678.93     86.48 o 
   6   6  12      790.05      769.46    104.94 o 
   7   6  12      153.74      146.99     42.95 o 
   8   6  12       45.00       59.73     21.94 o 
   9   6  12      152.91      199.35     34.60 o 
  10   6  12      583.40      677.63     69.41 o 
  -7   7  12      290.76      292.47     40.71 o 
  -6   7  12        0.15        9.15     15.75 o 
  -5   7  12      257.05      202.31     30.97 o 
  -4   7  12     1027.02      872.84    103.99 o 
  -3   7  12     2110.78     2144.59    112.16 o 
  -2   7  12     3465.50     3559.83    188.98 o 
  -1   7  12     1505.47     1451.45     58.42 o 
   0   7  12       38.90       28.41     15.43 o 
   1   7  12     1148.49     1129.22     53.37 o 
   2   7  12     1543.00     1480.03     60.23 o 
   3   7  12     2772.97     2722.96     83.08 o 
   4   7  12     4682.58     4682.23    111.90 o 
   5   7  12     1953.61     1964.93     85.95 o 
   6   7  12       85.49       50.42     22.36 o 
   7   7  12      442.86      391.21     40.71 o 
   8   7  12     1184.38     1116.39     66.40 o 
   9   7  12     1624.02     1619.90     75.44 o 
  10   7  12      530.56      480.85     48.68 o 
  -7   8  12       45.67       24.73     48.26 o 
  -6   8  12      692.18      701.90     55.67 o 
  -5   8  12     1152.39     1177.97     62.47 o 
  -4   8  12      746.92      704.51     51.23 o 
  -3   8  12     1038.33     1032.66     81.39 o 
  -2   8  12      293.09      263.20     47.91 o 
  -1   8  12      155.32      164.37     25.55 o 
   0   8  12      992.07     1104.18     97.47 o 
   1   8  12     1774.65     1815.56     66.75 o 
   2   8  12     3383.94     3319.43     91.94 o 
   3   8  12     1732.66     1600.50     96.42 o 
   4   8  12      181.20      144.84     33.83 o 
   5   8  12       60.73       28.59     20.29 o 
   6   8  12      491.52      507.43     54.83 o 
   7   8  12     1527.30     1594.20     71.33 o 
   8   8  12     1088.96     1111.53    114.01 o 
   9   8  12      436.59      423.31     45.84 o 
  10   8  12        5.35        6.78     21.30 o 
  -6   9  12      732.26      692.75     57.62 o 
  -5   9  12      566.08      596.47     73.32 o 
  -4   9  12      528.84      479.48     51.72 o 
  -3   9  12       74.07       91.43     57.73 o 
  -2   9  12      528.60      624.22     70.26 o 
  -1   9  12     1333.96     1291.55     92.91 o 
   0   9  12     1293.93     1477.22    129.40 o 
   1   9  12      625.47      691.55     44.99 o 
   2   9  12      450.20      415.70     37.39 o 
   3   9  12        4.99        7.38     14.31 o 
   4   9  12      846.45      846.99     51.05 o 
   5   9  12     1448.76     1389.77     64.00 o 
   6   9  12      838.32     1019.11     57.95 o 
   7   9  12      870.41      880.68     56.76 o 
   8   9  12      237.37      203.66     35.25 o 
   9   9  12       12.45       32.78     21.18 o 
  10   9  12      197.45      135.61     46.00 o 
  -5  10  12       98.25       62.14     26.61 o 
  -4  10  12       32.70       44.91     22.22 o 
  -3  10  12      142.14      168.87     32.85 o 
  -2  10  12     1463.75     1715.01    109.75 o 
  -1  10  12     1285.59     1266.59     95.32 o 
   0  10  12      205.55      220.40     49.61 o 
   1  10  12      264.37      227.72     48.91 o 
   2  10  12        6.55        4.23     15.69 o 
   3  10  12      787.83      799.28     64.85 o 
   4  10  12     1445.22     1568.55    124.23 o 
   5  10  12      763.67      826.15     62.34 o 
   6  10  12      116.13       98.85     27.76 o 
   7  10  12        1.80        2.02     19.41 o 
   8  10  12      119.31       72.81     48.56 o 
   9  10  12      219.94      248.17     56.23 o 
  10  10  12      543.35      499.24     71.16 o 
  -4  11  12      683.81      682.82     62.99 o 
  -3  11  12     1545.14     1690.96     98.32 o 
  -2  11  12     1348.26     1516.56    108.35 o 
  -1  11  12      439.14      451.73     67.45 o 
   0  11  12        0.29       22.25     31.07 o 
   1  11  12      606.01      673.84     76.17 o 
   2  11  12     1348.88     1513.25    101.13 o 
   3  11  12     1088.84     1137.38     79.93 o 
   4  11  12     1044.87     1054.61     66.25 o 
   5  11  12      269.07      290.01     37.17 o 
   6  11  12        8.92       -6.52     19.90 o 
   7  11  12      216.48      252.17     37.35 o 
   8  11  12      510.29      574.01     73.67 o 
   9  11  12      459.66      545.44     76.17 o 
  -3  12  12      480.84      445.67     52.64 o 
  -2  12  12      113.93      136.52     51.27 o 
  -1  12  12      133.19      108.35     45.50 o 
   0  12  12      593.76      636.95     76.27 o 
   1  12  12      645.94      651.69     76.27 o 
   2  12  12      795.59      853.65     83.09 o 
   3  12  12      480.60      439.50     63.04 o 
   4  12  12      114.94      117.84     28.57 o 
   5  12  12       59.21       44.01     23.77 o 
   6  12  12      714.93      771.57     76.02 o 
   7  12  12      769.79      866.68     82.29 o 
   8  12  12      699.67      643.67     76.78 o 
   9  12  12      457.41      501.54     75.07 o 
  -1  13  12      801.87      801.53     91.21 o 
   0  13  12     1016.72     1035.06     95.92 o 
   1  13  12      505.83      596.96     75.67 o 
   2  13  12      128.56      143.23     44.00 o 
   3  13  12      152.67      200.76     50.42 o 
   4  13  12      622.90      698.79     77.68 o 
   5  13  12      578.30      580.92     48.83 o 
   6  13  12      824.47      786.70     77.68 o 
   7  13  12      349.10      354.31     62.44 o 
   8  13  12       38.55      -12.13     32.88 o 
   2  14  12      177.65      256.49     57.53 o 
   3  14  12      846.88      963.30     90.51 o 
   4  14  12      902.78      825.99     84.29 o 
   6  14  12      211.85      259.69     55.63 o 
  -6  -4  13        4.71      -11.73     36.58 o 
  -5  -4  13      149.34       43.80     37.99 o 
  -4  -4  13      777.41      787.60     83.49 o 
  -3  -4  13      934.87      923.61     90.21 o 
  -2  -4  13      670.85      703.41     80.38 o 
  -1  -4  13      110.28       69.06     36.68 o 
   0  -4  13       39.35       30.63     19.95 o 
  -7  -3  13      589.51      463.56     73.47 o 
  -6  -3  13      936.88      917.89     93.81 o 
  -5  -3  13     1078.09      949.37     91.31 o 
  -4  -3  13     1679.27     1673.92    108.85 o 
  -3  -3  13      862.55      957.38     88.40 o 
  -2  -3  13       49.90       63.04     32.07 o 
  -1  -3  13      127.74      118.93     26.52 o 
   0  -3  13      848.64      808.17     70.21 o 
   1  -3  13      934.68      958.84     61.41 o 
   2  -3  13     1066.35     1034.06     63.52 o 
  -8  -2  13      321.93      400.01     69.36 o 
  -7  -2  13      780.68      884.82     90.31 o 
  -6  -2  13     1133.15     1143.11     98.32 o 
  -5  -2  13      959.48     1094.60     93.51 o 
  -4  -2  13       77.82       40.19     32.57 o 
  -3  -2  13       26.99       15.33     24.96 o 
  -2  -2  13      694.32      661.79     49.31 o 
  -1  -2  13     1898.15     1899.89     76.60 o 
   0  -2  13     2112.21     2024.76     79.99 o 
   1  -2  13     1086.61     1123.03     71.01 o 
   2  -2  13      270.54      288.32     37.35 o 
   3  -2  13        0.83        2.67     17.14 o 
   4  -2  13      506.13      436.79     65.90 o 
  -8  -1  13      865.03     1058.42     94.42 o 
  -7  -1  13      894.79      891.23     87.60 o 
  -6  -1  13      480.02      545.24     71.46 o 
  -5  -1  13       36.94       18.74     30.07 o 
  -4  -1  13      221.80      222.51     52.12 o 
  -3  -1  13     1468.96     1399.92     64.30 o 
  -2  -1  13     1814.43     1781.68     72.26 o 
  -1  -1  13      952.50      945.73    145.43 o 
   0  -1  13      816.48      721.18     50.66 o 
   1  -1  13      185.54      143.38     32.17 o 
   2  -1  13      360.84      310.10     47.91 o 
   3  -1  13     1850.61     1827.49     78.10 o 
   4  -1  13     1607.10     1468.08     71.83 o 
   5  -1  13     1269.70     1129.98     66.44 o 
  -9   0  13      794.00      925.31     88.10 o 
  -8   0  13      273.54      316.02     59.44 o 
  -7   0  13       49.60       47.81     37.08 o 
  -6   0  13        5.44       20.75     31.37 o 
  -5   0  13      104.63       53.52     33.08 o 
  -4   0  13     1440.43     1453.49     64.78 o 
  -3   0  13     2506.25     2488.40     94.47 o 
  -2   0  13     1040.86     1072.27     55.67 o 
  -1   0  13     1619.95     1581.36     67.38 o 
   0   0  13      126.63      114.48     23.26 o 
   1   0  13      479.73      428.72     40.93 o 
   2   0  13     2393.34     2469.10     86.93 o 
   3   0  13     1978.29     2021.22     80.38 o 
   4   0  13     1968.70     2080.46     82.97 o 
   5   0  13      197.25      171.15     37.89 o 
   6   0  13       27.81       24.45     19.80 o 
  -8   1  13       81.52      119.27     44.00 o 
  -7   1  13      112.48       67.15     32.77 o 
  -6   1  13      862.92      807.14     76.78 o 
  -5   1  13     1853.57     1914.32     88.35 o 
  -4   1  13     2108.19     2016.55     89.50 o 
  -3   1  13      418.44      424.97     39.49 o 
  -2   1  13       99.94       66.71     21.69 o 
  -1   1  13     2705.13     2757.81    148.39 o 
   0   1  13     1801.93     1757.83    111.10 o 
   1   1  13     1683.68     1933.98     74.70 o 
   2   1  13     2238.50     2258.83     81.51 o 
   3   1  13      667.83      632.50     48.37 o 
   4   1  13        6.42       18.35     14.81 o 
   5   1  13       62.48       61.71     23.50 o 
   6   1  13      311.96      278.79     38.78 o 
   7   1  13      968.34      931.01     65.23 o 
  -9   2  13        0.32       -3.11     37.69 o 
  -7   2  13      736.30      712.23     72.06 o 
  -6   2  13     1238.76     1366.65     62.73 o 
  -5   2  13     1548.75     1637.27     67.61 o 
  -4   2  13      339.44      300.35     45.20 o 
  -3   2  13       65.81       32.95     18.80 o 
  -2   2  13     1793.18     1915.23    163.92 o 
  -1   2  13     2198.42     2311.15     78.67 o 
   0   2  13     2597.38     2667.59     85.83 o 
   1   2  13     1316.39     1215.30     58.53 o 
   2   2  13      397.24      385.75     38.52 o 
   3   2  13       53.64       24.94     15.48 o 
   4   2  13     1007.03     1016.29     87.30 o 
   5   2  13     1569.71     1499.82     70.09 o 
   6   2  13      998.60      988.51     62.90 o 
   7   2  13      452.90      376.06     78.08 o 
  -7   3  13      344.90      397.81     55.43 o 
  -6   3  13      625.52      637.17     46.34 o 
  -5   3  13       48.05       50.33     18.62 o 
  -4   3  13      538.96      478.84     39.94 o 
  -3   3  13     1507.24     1583.09     88.00 o 
  -2   3  13     2789.92     2970.77    204.27 o 
  -1   3  13     2672.04     2758.89     84.39 o 
   0   3  13      255.02      192.34     29.11 o 
   1   3  13        0.07       -0.94     13.25 o 
   2   3  13       62.56       56.11     20.75 o 
   3   3  13     1436.13     1443.04    132.65 o 
   4   3  13     1943.72     1831.37     73.77 o 
   5   3  13      943.97      973.57     58.97 o 
   6   3  13      160.53      195.96     34.06 o 
   7   3  13       15.67       14.23     18.76 o 
   8   3  13      335.32      270.30     40.39 o 
  -7   4  13       32.04       17.54     24.36 o 
  -6   4  13      313.48      271.92     49.71 o 
  -5   4  13     1001.86     1052.26    147.44 o 
  -4   4  13     2057.87     2110.72     74.31 o 
  -3   4  13     1744.29     1797.29     68.00 o 
  -2   4  13      724.54      670.03     45.52 o 
  -1   4  13      369.18      287.01     33.17 o 
   0   4  13       85.71       39.22     16.04 o 
   1   4  13      415.60      455.13     75.72 o 
   2   4  13     1147.23     1003.93     52.89 o 
   3   4  13     1116.46     1169.22    138.27 o 
   4   4  13      342.89      347.32     63.85 o 
   5   4  13      167.81      200.12     32.12 o 
   6   4  13       89.47       59.24     34.33 o 
   7   4  13      482.91      604.28     51.85 o 
   8   4  13     1218.40     1111.55     68.18 o 
  -8   5  13        7.12       13.05     18.18 o 
  -7   5  13      300.53      374.55     58.13 o 
  -6   5  13      597.72      667.42     71.96 o 
  -5   5  13     1704.80     1813.14    106.04 o 
  -4   5  13     1446.36     1582.20    187.38 o 
  -3   5  13      672.34      695.41     45.61 o 
  -2   5  13       30.30       37.25     16.91 o 
  -1   5  13      637.10      697.44     45.69 o 
   0   5  13     1874.76     1834.49     68.84 o 
   1   5  13     1727.46     1788.64    102.13 o 
   2   5  13     1872.13     1740.15     68.87 o 
   3   5  13       32.55       15.08     18.05 o 
   4   5  13      490.38      406.17     40.84 o 
   5   5  13      870.78      977.04     60.69 o 
   6   5  13     1296.79     1239.59    111.91 o 
   7   5  13      770.71      774.46    136.06 o 
   8   5  13      865.19      771.41     57.36 o 
   9   5  13      118.92      117.83     44.90 o 
  -7   6  13      711.80      829.59     82.09 o 
  -6   6  13      783.00      847.33     81.59 o 
  -5   6  13      818.04      905.57     81.69 o 
  -4   6  13      207.37      242.75     48.51 o 
  -3   6  13      133.05      135.98     25.12 o 
  -2   6  13     1771.60     1790.49     67.39 o 
  -1   6  13     3059.65     3022.75    214.19 o 
   0   6  13     1710.11     1845.90    162.87 o 
   1   6  13      963.29     1003.42     67.35 o 
   2   6  13      644.50      618.86     44.72 o 
   3   6  13      916.35      923.10     53.37 o 
   4   6  13     3237.50     3155.49    104.29 o 
   5   6  13     1454.50     1440.19     80.93 o 
   6   6  13     1241.55     1180.86    113.41 o 
   7   6  13      361.73      420.58     44.37 o 
   8   6  13       53.43       59.46     23.85 o 
   9   6  13      175.07      195.21     37.55 o 
  -7   7  13      558.43      658.77     54.63 o 
  -6   7  13       31.07       -3.51     22.55 o 
  -5   7  13       63.95       24.76     26.66 o 
  -4   7  13      430.38      490.82     64.85 o 
  -3   7  13     1581.37     1686.55    102.53 o 
  -2   7  13     2376.63     2420.97     77.84 o 
  -1   7  13     1519.52     1626.72     64.65 o 
   0   7  13      122.98      157.19     25.76 o 
   1   7  13      221.17      163.58     28.39 o 
   2   7  13      645.87      631.69     45.50 o 
   3   7  13     3007.51     3083.55     92.39 o 
   4   7  13     1682.87     1777.31     73.25 o 
   5   7  13      760.67      688.97     50.10 o 
   6   7  13      561.29      568.09     48.71 o 
   7   7  13       15.16       12.58     18.92 o 
   8   7  13      127.97      118.84     34.63 o 
   9   7  13      578.46      621.94     53.91 o 
  -6   8  13      100.96       74.87     34.98 o 
  -5   8  13      581.59      551.16     73.37 o 
  -4   8  13     1127.34     1298.96     95.32 o 
  -3   8  13     1322.53     1446.90     99.53 o 
  -2   8  13      535.60      570.10     70.06 o 
  -1   8  13        0.25       -1.47     13.88 o 
   0   8  13      610.44      577.87     42.94 o 
   1   8  13     2091.60     1915.24     70.93 o 
   2   8  13     1988.09     2038.35     75.06 o 
   3   8  13     1302.64     1381.55     63.50 o 
   4   8  13      542.02      549.79     76.47 o 
   5   8  13       24.23        7.95     27.81 o 
   6   8  13       50.62       41.07     21.82 o 
   7   8  13      737.17      756.29     55.33 o 
   8   8  13     1209.81     1297.21     68.61 o 
   9   8  13      741.86      709.91     92.61 o 
  -5   9  13      674.33      757.13     84.49 o 
  -4   9  13      551.74      473.88     68.76 o 
  -3   9  13       34.34       42.10     29.27 o 
  -2   9  13       87.49      102.73     37.79 o 
  -1   9  13      899.20     1080.67     92.61 o 
   0   9  13     1576.79     1575.50     65.75 o 
   1   9  13     2127.00     2084.50    108.00 o 
   2   9  13     1056.48     1031.72     55.72 o 
   3   9  13      582.25      567.43     44.91 o 
   4   9  13       94.69      130.03     43.80 o 
   5   9  13      794.39      910.54     56.13 o 
   6   9  13     1146.63     1147.26     69.41 o 
   7   9  13     1119.88     1098.95     63.50 o 
   8   9  13      416.91      451.05     47.91 o 
   9   9  13      104.67       64.28     24.43 o 
  -4  10  13        0.08      -12.63     22.25 o 
  -3  10  13      174.95      125.99     40.99 o 
  -2  10  13     1163.29     1135.29     98.52 o 
  -1  10  13      578.13      752.52     83.29 o 
   0  10  13      569.61      722.65     79.18 o 
   1  10  13      411.89      382.83     38.41 o 
   2  10  13       44.01       38.30     20.86 o 
   3  10  13      142.95      173.84     30.81 o 
   4  10  13      812.87      871.32     53.75 o 
   5  10  13     1298.44     1380.28     67.40 o 
   6  10  13      810.16      870.65     58.05 o 
   7  10  13       75.82       25.54     22.71 o 
   8  10  13        0.55       -6.66     22.07 o 
   9  10  13       83.53      129.68     35.59 o 
  -3  11  13      484.71      465.96     75.47 o 
  -2  11  13      575.01      652.09     80.48 o 
  -1  11  13     1086.02     1375.24    104.24 o 
   0  11  13      336.46      318.33     60.94 o 
   1  11  13       81.87       74.57     35.98 o 
   2  11  13      174.91      175.50     47.91 o 
   3  11  13     1203.78     1308.51     86.30 o 
   4  11  13     1038.36     1123.14     63.75 o 
   5  11  13      279.37      314.16     41.39 o 
   6  11  13        0.61       -0.02     19.77 o 
   7  11  13      177.75      122.84     31.49 o 
   8  11  13      238.37      253.30     41.21 o 
   9  11  13      572.47      606.68     80.18 o 
  -2  12  13      291.00      248.67     60.44 o 
  -1  12  13        0.05       -4.31     31.77 o 
   0  12  13      119.20       78.48     39.09 o 
   1  12  13      620.64      791.01     84.39 o 
   2  12  13      866.10     1069.84     95.02 o 
   3  12  13      435.87      629.84     77.48 o 
   4  12  13      156.44      165.13     33.41 o 
   5  12  13        4.07        2.85     21.37 o 
   6  12  13      149.54      176.33     54.07 o 
   7  12  13      257.21      294.71     42.45 o 
   8  12  13      551.69      638.46     78.58 o 
   0  13  13      949.88     1088.28    101.53 o 
   1  13  13      688.13      774.57     88.10 o 
   2  13  13      446.39      448.22     71.76 o 
   3  13  13      270.13      238.34     56.83 o 
   4  13  13       10.44      -10.42     32.98 o 
   5  13  13      187.84      219.93     36.49 o 
   6  13  13      598.90      646.98     52.98 o 
   7  13  13      801.04      705.51     81.19 o 
  -5  -3  14      570.81      689.17     86.60 o 
  -4  -3  14     1229.12     1205.65    104.24 o 
  -3  -3  14     1261.37     1292.95    102.93 o 
  -2  -3  14      526.12      501.44     72.26 o 
  -1  -3  14       10.84       13.43     28.67 o 
   0  -3  14      259.56      277.48     78.03 o 
  -6  -2  14     1092.83     1150.12    102.63 o 
  -5  -2  14     1349.95     1569.58    114.56 o 
  -4  -2  14      947.45      957.69     95.02 o 
  -3  -2  14      166.00      130.30     42.30 o 
  -2  -2  14       91.42      115.56     41.59 o 
  -1  -2  14      682.78      670.81     79.83 o 
   0  -2  14     1119.15     1181.62     65.49 o 
   1  -2  14      953.58      968.22     62.57 o 
   2  -2  14      528.41      489.42     48.62 o 
  -7  -1  14      899.02      993.27     95.12 o 
  -6  -1  14     1041.27      984.65     92.81 o 
  -5  -1  14      575.85      667.12     81.29 o 
  -4  -1  14       88.22       47.81     39.29 o 
  -3  -1  14      787.36      628.84     76.17 o 
  -2  -1  14     1749.45     1869.33     77.46 o 
  -1  -1  14     2097.50     2238.89     85.68 o 
   0  -1  14      944.73      882.13     57.98 o 
   1  -1  14      376.09      344.17     41.31 o 
   2  -1  14        4.79       -0.93     16.93 o 
   3  -1  14      885.00      860.39     60.66 o 
  -7   0  14      379.14      343.99     64.55 o 
  -6   0  14       23.09       14.83     32.67 o 
  -5   0  14      223.49      277.03     57.23 o 
  -4   0  14      965.77     1054.81     90.31 o 
  -3   0  14     1641.73     1796.11     83.14 o 
  -2   0  14     1114.21     1116.12     61.32 o 
  -1   0  14       41.15       56.82     23.35 o 
   0   0  14       44.41       19.03     17.29 o 
   1   0  14      492.70      458.62     44.82 o 
   2   0  14     1196.69     1057.65     61.75 o 
   3   0  14     2650.92     2612.12     95.16 o 
   4   0  14     1846.57     1773.11     80.49 o 
   5   0  14      239.59      267.82     47.41 o 
  -8   1  14       82.41      118.47     44.50 o 
  -7   1  14       31.15       30.67     34.88 o 
  -6   1  14      212.28      137.71     46.81 o 
  -5   1  14      578.84      612.30     72.57 o 
  -4   1  14     1323.09     1254.79     63.19 o 
  -3   1  14     1080.51     1202.65     91.76 o 
  -2   1  14      101.38       95.66     26.46 o 
  -1   1  14      177.73      151.04     27.98 o 
   0   1  14     1003.95     1052.06     57.85 o 
   1   1  14     3139.67     3066.07     98.40 o 
   2   1  14     1700.15     1561.29     71.10 o 
   3   1  14      946.95      945.65     60.60 o 
   4   1  14      117.58       94.06     40.59 o 
   5   1  14       43.39       21.79     21.60 o 
   6   1  14      271.07      226.95     91.46 o 
  -7   2  14      533.39      479.59     65.85 o 
  -6   2  14     1011.60     1287.34     92.51 o 
  -5   2  14     1447.92     1476.08     67.73 o 
  -4   2  14      978.00     1025.29     56.63 o 
  -3   2  14       13.10        9.03     15.93 o 
  -2   2  14      288.45      239.65     33.44 o 
  -1   2  14     1561.25     1455.05     90.86 o 
   0   2  14     2508.49     2597.14     88.46 o 
   1   2  14     1345.12     1294.36     62.93 o 
   2   2  14     1143.99     1111.86     60.04 o 
   3   2  14       88.03       56.81     19.62 o 
   4   2  14       78.13       40.39     37.13 o 
   5   2  14      294.26      281.50     39.28 o 
   6   2  14      333.31      319.47     42.54 o 
  -6   3  14      931.21      935.65     56.03 o 
  -5   3  14      168.49      162.60     29.70 o 
  -4   3  14        6.29       -0.44     15.66 o 
  -3   3  14      938.31      939.04     87.00 o 
  -2   3  14     2266.57     2459.80     90.01 o 
  -1   3  14     1749.09     1684.60     69.63 o 
   0   3  14     1204.57     1196.05     60.06 o 
   1   3  14     3897.71     3948.21    109.14 o 
   2   3  14      163.29      104.59     25.42 o 
   3   3  14      349.11      325.76     84.49 o 
   4   3  14      725.37      744.92     53.52 o 
   5   3  14     1109.69     1002.50    133.10 o 
   6   3  14      715.26      713.87     56.18 o 
   7   3  14      141.41      114.86     30.85 o 
  -7   4  14      393.80      357.42     57.63 o 
  -6   4  14        5.51        6.21     22.95 o 
  -5   4  14      293.35      248.50     33.17 o 
  -4   4  14     1787.16     1911.80    154.65 o 
  -3   4  14     2072.51     2122.39     77.38 o 
  -2   4  14     1778.09     1774.56     71.69 o 
  -1   4  14      991.88     1048.48     56.74 o 
   0   4  14      435.26      444.74     84.94 o 
   1   4  14       42.83       12.05     25.96 o 
   2   4  14      656.44      654.29     90.46 o 
   3   4  14     1552.78     1571.14     70.37 o 
   4   4  14      950.15      994.15     58.53 o 
   5   4  14      164.84      106.32     71.06 o 
   6   4  14       22.56       -5.50     16.03 o 
   7   4  14      139.25       54.11     22.84 o 
  -7   5  14       21.51      -10.52     23.75 o 
  -6   5  14      561.87      560.38     69.26 o 
  -5   5  14     1392.67     1390.37     94.11 o 
  -4   5  14     1529.58     1535.81    125.34 o 
  -3   5  14     1181.06     1258.44     60.09 o 
  -2   5  14      117.99      107.51     23.43 o 
  -1   5  14        1.23      -16.10     12.21 o 
   0   5  14      418.04      471.81     41.69 o 
   1   5  14     2018.28     1829.15     72.25 o 
   2   5  14     3588.40     3306.15     98.41 o 
   3   5  14     1082.98     1122.89     60.36 o 
   4   5  14        8.40        7.68     35.83 o 
   5   5  14      219.65      176.83     30.95 o 
   6   5  14      562.22      462.72     47.42 o 
   7   5  14     1067.35     1123.20     67.18 o 
   8   5  14      789.81      682.20     87.60 o 
  -7   6  14      257.87      304.29     55.73 o 
  -6   6  14      353.90      377.26     62.44 o 
  -5   6  14      821.19      934.83     86.90 o 
  -4   6  14      787.51      922.91     84.99 o 
  -3   6  14      125.98      117.58     30.07 o 
  -2   6  14       23.40       55.37     32.88 o 
  -1   6  14      462.92      507.50     42.91 o 
   0   6  14     1473.23     1441.29     63.84 o 
   1   6  14     1350.78     1257.02     60.36 o 
   2   6  14      505.68      465.30     42.11 o 
   3   6  14        2.60      -11.29     16.25 o 
   4   6  14      304.33      284.92     37.65 o 
   5   6  14     1259.33     1209.69     66.05 o 
   6   6  14     1431.87     1414.29     70.07 o 
   7   6  14      683.34      717.98     56.21 o 
   8   6  14      172.61      140.61     31.36 o 
  -6   7  14      619.32      807.24     84.99 o 
  -5   7  14      234.14      139.62     44.90 o 
  -4   7  14        1.55       -2.51     20.75 o 
  -3   7  14      682.49      681.66     76.37 o 
  -2   7  14     1482.50     1490.57     64.50 o 
  -1   7  14      951.62      960.24     54.10 o 
   0   7  14      418.12      478.25     41.84 o 
   1   7  14        1.67       14.91     15.17 o 
   2   7  14      405.13      406.00     40.70 o 
   3   7  14     1020.49     1054.25     57.76 o 
   4   7  14     1003.71     1079.57     61.96 o 
   5   7  14     1404.94     1437.80     70.11 o 
   6   7  14      416.78      414.71     52.07 o 
   7   7  14       36.39       32.48     21.63 o 
   8   7  14      204.46      256.95     39.93 o 
  -5   8  14      269.30      267.91     57.43 o 
  -4   8  14      761.38      751.82     81.49 o 
  -3   8  14     1017.74     1098.11     94.32 o 
  -2   8  14      596.07      573.31     71.06 o 
  -1   8  14      183.46      216.46     32.00 o 
   0   8  14        0.48        9.88     15.80 o 
   1   8  14      672.20      746.06     50.84 o 
   2   8  14     1194.17     1359.34     64.81 o 
   3   8  14      733.21      707.26     51.57 o 
   4   8  14      171.80      185.52     44.25 o 
   5   8  14      155.87      153.86     32.54 o 
   6   8  14        3.99       16.00     20.54 o 
   7   8  14      208.21      122.99     62.14 o 
   8   8  14      483.79      444.54     48.32 o 
  -5   9  14      904.31      891.84     92.01 o 
  -4   9  14      995.14     1078.76     98.52 o 
  -3   9  14      438.51      380.47     63.95 o 
  -2   9  14        6.71       -5.41     18.24 o 
  -1   9  14      162.30       85.70     30.67 o 
   0   9  14      732.89      712.79     50.16 o 
   1   9  14     1326.80     1327.77     64.02 o 
   2   9  14     1720.74     1650.91    115.91 o 
   3   9  14      839.60      772.94     53.32 o 
   4   9  14       41.28       33.38     22.25 o 
   5   9  14       93.67       44.85     24.02 o 
   6   9  14      671.22      647.59     53.53 o 
   7   9  14      670.90      720.13     58.06 o 
   8   9  14      806.00      832.74     62.22 o 
  -4  10  14      306.26      209.78     51.82 o 
  -3  10  14        7.89        5.21     27.26 o 
  -2  10  14      404.81      561.58     75.37 o 
  -1  10  14      627.78      702.20     82.49 o 
   0  10  14     1029.79      978.43     93.61 o 
   1  10  14      550.11      521.25     45.32 o 
   2  10  14       81.03       24.29     25.71 o 
   3  10  14        6.42       -9.01     18.88 o 
   4  10  14      332.68      302.42     39.14 o 
   5  10  14     1000.97     1000.19     62.18 o 
   6  10  14      614.69      656.09     68.26 o 
   7  10  14      365.26      429.02     48.40 o 
   8  10  14      117.07      125.57     33.87 o 
  -3  11  14      341.85      358.62     65.25 o 
  -2  11  14     1083.34     1140.30    105.74 o 
  -1  11  14      907.37      920.00     95.32 o 
   0  11  14      178.04      203.16     55.43 o 
   1  11  14        4.08        6.92     31.27 o 
   2  11  14      174.71      220.60     54.02 o 
   3  11  14      499.82      456.08     60.64 o 
   4  11  14      876.46      950.01     60.27 o 
   5  11  14      466.30      416.53     45.07 o 
   6  11  14      190.57      165.08     35.12 o 
   7  11  14        5.19        3.15     23.60 o 
   8  11  14      167.41      173.73     38.47 o 
  -1  12  14      105.06       54.62     42.20 o 
   0  12  14        1.49      -34.38     27.56 o 
   1  12  14      527.86      548.85     78.38 o 
   2  12  14     1142.47     1133.39    100.93 o 
   3  12  14      923.07      789.50     86.60 o 
   4  12  14      505.01      562.69     50.70 o 
   5  12  14       55.41       65.28     26.97 o 
   6  12  14       40.52       37.30     26.70 o 
   7  12  14      154.25      101.99     32.81 o 
   1  13  14      355.76      318.73     66.15 o 
   2  13  14      271.08      297.08     63.85 o 
   3  13  14       23.29       26.36     37.49 o 
   4  13  14        0.09      -16.94     29.87 o 
   5  13  14       77.33       49.55     28.64 o 
  -3  -2  15     1047.07      993.27     94.62 o 
  -2  -2  15      253.82      198.75     50.11 o 
  -5  -1  15      780.75      894.94     95.82 o 
  -4  -1  15      175.91      168.08     55.33 o 
  -3  -1  15       41.91       17.54     36.28 o 
  -2  -1  15      382.29      397.51     64.45 o 
  -1  -1  15      624.62      643.87     53.70 o 
   0  -1  15     1111.53     1095.85     90.36 o 
   1  -1  15      597.94      639.84    115.56 o 
  -6   0  15      514.01      487.71     74.67 o 
  -5   0  15       91.76      100.73     43.10 o 
  -4   0  15      253.98      217.80     55.13 o 
  -3   0  15     1656.16     1751.60    117.07 o 
  -2   0  15     1543.70     1498.42    102.99 o 
  -1   0  15      608.83      696.27     83.04 o 
   0   0  15      312.03      318.67     40.16 o 
   1   0  15       21.69        9.51     18.07 o 
   2   0  15      349.07      359.73     43.76 o 
   3   0  15     1512.36     1523.39     98.07 o 
  -6   1  15      123.53       72.57     44.20 o 
  -5   1  15      558.48      637.55     77.68 o 
  -4   1  15     1076.89      984.65     90.01 o 
  -3   1  15     1143.57     1146.51     63.91 o 
  -2   1  15      160.45      169.02     45.45 o 
  -1   1  15      109.17      124.02     71.41 o 
   0   1  15       54.19       19.44     18.07 o 
   1   1  15      534.89      573.64     49.72 o 
   2   1  15     1618.60     1695.41     78.00 o 
   3   1  15     1133.04     1097.35    147.99 o 
   4   1  15      559.99      476.74     49.75 o 
  -7   2  15      179.86      178.81     52.42 o 
  -6   2  15      427.33      413.24     63.55 o 
  -5   2  15      753.96      702.20     77.38 o 
  -4   2  15      840.14      832.12     56.21 o 
  -3   2  15      301.27      243.71     43.35 o 
  -2   2  15        1.08       -1.42     16.15 o 
  -1   2  15      413.47      437.58     86.20 o 
   0   2  15      661.30      703.22     53.42 o 
   1   2  15     1566.14     1640.36     74.20 o 
   2   2  15      622.76      629.51     51.84 o 
   3   2  15      120.49       69.07     31.02 o 
   4   2  15       79.01       60.03     39.89 o 
   5   2  15      190.07      138.61     30.44 o 
  -6   3  15      966.31     1000.28     86.70 o 
  -5   3  15      855.43      863.48     63.19 o 
  -4   3  15       95.69       71.92     23.07 o 
  -3   3  15      190.58      183.09     31.77 o 
  -2   3  15     1047.55     1068.73     72.87 o 
  -1   3  15      635.27      727.31     53.53 o 
   0   3  15     1093.68     1180.63     63.29 o 
   1   3  15      298.93      302.61     40.46 o 
   2   3  15       87.00       42.01     20.15 o 
   3   3  15       95.07       33.77     18.94 o 
   4   3  15      436.49      331.89     77.53 o 
   5   3  15      494.60      449.55     65.75 o 
   6   3  15      582.39      548.22     53.96 o 
  -6   4  15      366.36      289.26     55.83 o 
  -5   4  15        2.63       -8.55     17.12 o 
  -4   4  15      611.04      646.32     49.69 o 
  -3   4  15     1386.92     1518.27     68.78 o 
  -2   4  15     1775.15     1751.11     74.70 o 
  -1   4  15     1485.73     1600.00     71.00 o 
   0   4  15      889.45      920.14    121.58 o 
   1   4  15       97.85       61.90     22.23 o 
   2   4  15      653.12      671.16     53.16 o 
   3   4  15     1053.76      963.04     84.19 o 
   4   4  15      764.20      797.44     75.67 o 
   5   4  15      592.78      627.42     54.78 o 
   6   4  15      141.99      118.56     29.58 o 
  -6   5  15      198.07      141.32     44.30 o 
  -5   5  15     1147.88     1332.44     97.92 o 
  -4   5  15     2180.58     2293.80    160.77 o 
  -3   5  15     1692.19     1688.50     72.27 o 
  -2   5  15      329.74      371.66     40.58 o 
  -1   5  15       30.32       23.08     29.42 o 
   0   5  15       47.84       57.56     20.30 o 
   1   5  15     1626.24     1484.10     68.99 o 
   2   5  15     2766.59     2702.64     92.74 o 
   3   5  15      597.30      555.37    146.94 o 
   4   5  15      384.96      362.76     44.34 o 
   5   5  15        4.32       -6.58     20.15 o 
   6   5  15      185.23      152.98     31.28 o 
   7   5  15      533.65      461.69     68.61 o 
  -6   6  15      672.89      613.30     77.58 o 
  -5   6  15     1139.87     1370.53    101.23 o 
  -4   6  15      607.46      622.52     74.97 o 
  -3   6  15       20.85        5.66     16.70 o 
  -2   6  15       48.70       41.15     23.65 o 
  -1   6  15      482.87      502.55     45.02 o 
   0   6  15      638.82      620.36     48.16 o 
   1   6  15     1175.73     1102.54     59.42 o 
   2   6  15      819.35      771.12     52.99 o 
   3   6  15        2.92        9.94     19.89 o 
   4   6  15      135.27      117.14     30.73 o 
   5   6  15      725.37      676.07     55.69 o 
   6   6  15      919.24      967.66     90.36 o 
   7   6  15      812.78      818.49     61.86 o 
  -5   7  15      205.02      110.85     41.19 o 
  -4   7  15       25.53        7.42     26.46 o 
  -3   7  15       87.91       95.52     34.88 o 
  -2   7  15      462.50      448.10     42.77 o 
  -1   7  15     1204.85     1130.83     59.91 o 
   0   7  15      862.70      902.48     93.06 o 
   1   7  15      175.75      165.32     29.13 o 
   2   7  15        0.34       -2.11     22.20 o 
   3   7  15      214.99      214.37     35.68 o 
   4   7  15      671.48      684.52     55.25 o 
   5   7  15     1131.88     1146.94     68.94 o 
   6   7  15      658.08      590.09     55.23 o 
   7   7  15      298.20      278.62    124.03 o 
  -5   8  15        0.41       -9.62     23.85 o 
  -4   8  15      116.63       93.01     39.89 o 
  -3   8  15      369.11      341.98     64.05 o 
  -2   8  15      634.47      811.15     86.00 o 
  -1   8  15      621.29      576.82     50.26 o 
   0   8  15       65.09       42.15     20.18 o 
   1   8  15      151.45      106.86     28.11 o 
   2   8  15      727.51      723.55     53.18 o 
   3   8  15     1276.17     1266.02     66.02 o 
   4   8  15      791.74      902.19     60.34 o 
   5   8  15      362.38      335.89     43.85 o 
   6   8  15       74.28      124.52     37.89 o 
   7   8  15       44.67       51.40     27.55 o 
  -4   9  15      723.95      835.61     91.81 o 
  -3   9  15      554.73      606.78     80.78 o 
  -2   9  15      385.03      342.98     63.34 o 
  -1   9  15      212.66       96.32     35.78 o 
   0   9  15       27.85       -8.80     19.08 o 
   1   9  15      783.27      868.54     70.46 o 
   2   9  15     1324.34     1306.81     66.55 o 
   3   9  15      489.95      555.50     50.03 o 
   4   9  15       36.73       21.37     22.82 o 
   5   9  15       24.16       25.86     51.22 o 
   6   9  15      155.85      216.40     67.40 o 
   7   9  15      594.89      731.11     60.02 o 
  -3  10  15        4.82      -11.63     20.35 o 
  -2  10  15      128.77      150.04     45.70 o 
  -1  10  15      544.65      804.24     90.41 o 
   0  10  15      855.20      937.04     95.22 o 
   1  10  15      862.64      980.00     60.60 o 
   2  10  15      460.73      457.32     46.27 o 
   3  10  15       73.50       68.39     27.46 o 
   4  10  15      167.33      161.93     33.08 o 
   5  10  15      619.40      654.96     54.29 o 
   6  10  15      866.63      945.01     64.95 o 
   7  10  15      841.92      786.60     61.69 o 
  -1  11  15      680.57      696.09     88.00 o 
   0  11  15      498.27      511.67     77.68 o 
   1  11  15      146.56      107.95     46.71 o 
   2  11  15        1.16      -27.26     30.17 o 
   3  11  15      162.72      143.37     54.57 o 
   4  11  15      464.59      535.22     51.03 o 
   5  11  15      955.21     1027.93     66.07 o 
   6  11  15      587.69      619.94     55.99 o 
   1  12  15       47.56       41.90     40.09 o 
   2  12  15      173.92      237.44     59.84 o 
   3  12  15      673.63      521.99     76.67 o 
   4  12  15      816.59      837.82     61.10 o 
   5  12  15      307.41      410.76     48.84 o 
  -3   0  16      535.00      480.00     75.37 o 
  -2   0  16      620.33      728.40     64.80 o 
  -1   0  16     1059.73      944.31     64.23 o 
   0   0  16      955.20      812.91     60.83 o 
  -4   1  16      401.71      376.96     68.36 o 
  -3   1  16      808.85      851.53     61.30 o 
  -2   1  16      716.09      833.70     59.93 o 
  -1   1  16      565.98      705.82     57.00 o 
   0   1  16      122.23      151.34     31.11 o 
   1   1  16       87.24       75.70     25.89 o 
   2   1  16      442.06      384.61     46.98 o 
  -5   2  16      701.70      584.93     77.48 o 
  -4   2  16      920.44      921.94     62.04 o 
  -3   2  16      645.65      663.05     55.10 o 
  -2   2  16      154.66      146.50     31.25 o 
  -1   2  16      142.08       79.06     25.90 o 
   0   2  16       39.71       31.93     22.20 o 
   1   2  16      899.87      840.60     60.18 o 
   2   2  16      807.98      840.13    132.40 o 
   3   2  16      308.52      207.05     36.88 o 
  -5   3  16      869.08      892.68     64.60 o 
  -4   3  16      531.70      623.26     52.12 o 
  -3   3  16       16.53       17.19     19.81 o 
  -2   3  16      207.68      156.48     32.31 o 
  -1   3  16     1030.71     1065.58    170.19 o 
   0   3  16     3181.71     3124.90    104.60 o 
   1   3  16     1433.59     1269.05     68.55 o 
   2   3  16      232.03      221.19     35.71 o 
   3   3  16       31.31       44.64     20.59 o 
   4   3  16      488.28      441.15     90.26 o 
  -5   4  16      197.10      194.23     42.90 o 
  -4   4  16       28.06       11.21     18.84 o 
  -3   4  16      413.63      291.36     39.00 o 
  -2   4  16     1038.86     1024.16     69.11 o 
  -1   4  16     1071.97     1072.32     65.20 o 
   0   4  16      250.86      223.87     88.25 o 
   1   4  16       32.86       54.85     24.58 o 
   2   4  16      231.35      282.75     69.36 o 
   3   4  16      534.57      488.94     49.30 o 
   4   4  16      906.89      918.49     69.91 o 
   5   4  16      793.14      726.26     59.25 o 
  -5   5  16      352.71      358.12     64.45 o 
  -4   5  16     1189.25     1170.17    111.96 o 
  -3   5  16      701.95      680.91     64.10 o 
  -2   5  16      529.61      584.03     49.74 o 
  -1   5  16      188.95      179.81     33.73 o 
   0   5  16        3.46       15.26     17.47 o 
   1   5  16      661.28      597.43     89.05 o 
   2   5  16      561.69      545.55     50.18 o 
   3   5  16     1046.48     1126.70     68.24 o 
   4   5  16      730.67      689.92     57.28 o 
   5   5  16       69.16       36.65     23.47 o 
  -5   6  16     1024.24      984.25     94.82 o 
  -4   6  16      613.95      829.89     87.50 o 
  -3   6  16      204.27      139.62     31.43 o 
  -2   6  16        5.74       -7.65     18.83 o 
  -1   6  16      168.40      158.82     31.74 o 
   0   6  16      431.24      520.38     60.44 o 
   1   6  16      998.82     1026.29     62.54 o 
   2   6  16      925.20     1071.74     64.60 o 
   3   6  16      292.21      343.47     43.94 o 
   4   6  16        7.94       30.91     23.32 o 
   5   6  16      117.70       85.58     44.30 o 
   6   6  16      327.02      384.99     58.68 o 
  -4   7  16      157.45      170.59     49.11 o 
  -3   7  16       35.80       51.12     32.47 o 
  -2   7  16      157.35      117.15     44.40 o 
  -1   7  16      483.02      464.43     45.77 o 
   0   7  16      864.21      831.44     57.58 o 
   1   7  16      624.35      598.63    116.42 o 
   2   7  16      115.74      115.78     29.76 o 
   3   7  16       51.03       47.61     25.62 o 
   4   7  16      580.77      519.02     52.34 o 
   5   7  16      847.74      754.51     60.85 o 
   6   7  16      766.19      692.62     59.98 o 
  -3   8  16      218.12      248.17     55.83 o 
  -2   8  16      658.07      736.88     84.49 o 
  -1   8  16      836.91      883.40    102.53 o 
   0   8  16      237.81      207.69     38.49 o 
   1   8  16        0.19       -0.18     17.27 o 
   2   8  16      205.55      203.84     36.20 o 
   3   8  16      346.68      361.63     45.54 o 
   4   8  16      473.16      422.45     48.77 o 
   5   8  16      493.86      452.28     50.92 o 
   6   8  16      271.22      260.90     43.80 o 
  -2   9  16      334.05      296.58     62.24 o 
  -1   9  16       55.22       51.72     33.38 o 
   0   9  16      121.25      111.04     29.12 o 
   1   9  16      564.36      575.90     72.52 o 
   2   9  16      916.05      855.06     76.78 o 
   3   9  16      698.86      752.62     57.90 o 
   4   9  16      205.81      176.77     36.46 o 
   5   9  16       48.20       53.13     36.23 o 
   6   9  16        1.04       23.68     26.79 o 
  -1  10  16      103.12      123.88     42.70 o 
   0  10  16      514.58      419.66     72.97 o 
   1  10  16      753.99      783.55     88.10 o 
   2  10  16      702.21      647.95     54.60 o 
   3  10  16      261.12      337.24     44.07 o 
   4  10  16        7.47       23.58     23.60 o 
   5  10  16       22.52        4.19     23.92 o 
   1  11  16      233.74      239.35     61.34 o 
   2  11  16       35.98       42.80     40.59 o 
   3  11  16        8.11       -8.46     36.08 o 
   4  11  16      322.84      361.53     45.72 o 
  -2   3  17        7.22       26.61     21.24 o 
  -1   3  17      196.14      176.50     35.37 o 
   0   3  17      785.44      683.45     57.65 o 
   1   3  17      777.91      816.22     65.10 o 
  -3   4  17      106.94       72.03     25.19 o 
  -2   4  17      587.57      514.25     77.73 o 
  -1   4  17     1026.50     1080.02     80.18 o 
   0   4  17     1496.52     1561.03     78.43 o 
   1   4  17      210.04      193.38     37.10 o 
   2   4  17        8.55        8.55     20.83 o 
  -3   5  17      857.30      844.17     60.51 o 
  -2   5  17      891.31      919.66     62.89 o 
  -1   5  17      350.47      341.83     78.78 o 
   0   5  17        1.18        2.98     31.82 o 
   1   5  17      126.78      125.07     49.91 o 
   2   5  17      292.38      271.07     41.77 o 
   3   5  17     1096.46     1201.33     72.74 o 
  -3   6  17      607.90      577.81     52.13 o 
  -2   6  17      142.93      145.13     31.36 o 
  -1   6  17        8.05        8.22     21.03 o 
   0   6  17      222.10      257.71     39.43 o 
   1   6  17     1116.91     1098.12     79.93 o 
   2   6  17     1417.45     1508.59    134.31 o 
   3   6  17      553.82      481.40     63.80 o 
   4   6  17      282.82      252.85     43.23 o 
  -2   7  17       29.05        6.85     20.71 o 
  -1   7  17      524.28      670.22     54.91 o 
   0   7  17      691.03      698.63     56.72 o 
   1   7  17      761.11      861.53     61.68 o 
   2   7  17      372.10      313.22     43.49 o 
   3   7  17       20.09        8.45     23.70 o 
   4   7  17      174.64      178.54     37.69 o 
  -1   8  17      501.23      621.74     66.55 o 
   0   8  17      551.15      629.29    130.45 o 
   1   8  17      116.15      144.00     36.63 o 
   2   8  17       68.41       42.72     26.15 o 
   3   8  17      353.31      316.60     45.46 o 
   4   8  17      556.62      625.67     58.42 o 
   0   9  17       78.77       87.22     27.18 o 
   1   9  17       58.63       55.71     26.86 o 
   2   9  17      416.05      375.87     46.98 o 
   3   9  17      685.03      864.93     65.16 o 
                                                 
